# Supplementary material for: Genomics and Transcriptomics of the green mussel explain the durability of its byssus
Source: Sci Rep. 2021 Mar 16;11:5992. doi: 10.1038/s41598-021-84948-6 (PMC7971044; doi:10.1038/s41598-021-84948-6)
Supplement: Supplementary file 5 — Supplementary Information Table S4. [file 41598_2021_84948_MOESM5_ESM.xlsx]

## Sheet: Sheet1
Supplementary Table S4
for
Genomics of the green mussel explain the durability of its byssus
Koji Inoue, Yuki Yoshioka, Hiroyuki Tanaka, Azusa Kinjo, Mieko Sassa, Ikuo Ueda, Chuya Shinzato, Atsushi Toyoda, Takehiko Itoh
Table S4 List of genes whose transcripts per million (TPM) value in the foot is signifcantly higher than those in other tissues
Gene Name (Red, tandem localization of structurally related genes; Blue, that of unrelated genes; Yellow background, Highly Expressed Foot Gene(HEF) with signal peptide; Grey background, HEF in which signal peptide was not predicted)	TPM in Aductor Muscle	TPM in Foot (Pink background; Highly Expressed Foot Genes (HEFs))	TPM in Gill	TPM in Gonad	TPM in Digestive tract	TPM in Kidney	TPM in Mantle	Classification (Collagen, Foot protein, Protein Processing, Lectin-related, Proteinase Inhibitors, and Defense genes were indicated using different colors.)	SwissProt Annotation (Genes that were not annotated (NA) were further predicted by BLAST or Prosite and, if any hit, indicated with parenthes. Colors are same as the left column.)	Percentage of identical matches	Alignment length	Number of mismatches	Number of gap openings	Start of alignment in query	End of alignment in query	Start of alignment in subject	End of alignment in subject	E-value	Bit-score
pvir_s00637g8	1.26609	33768.3	0.070386	0.416818	0.161517	4.83342	0.521242	Collagen (Col-P)	sp_Q5UQ13_COLL2_MIMIV_Collagen-like_protein_2_OS=Acanthamoeba_polyphaga_mimivirus_OX=212035_GN=MIMI_R196_PE=4_SV=1	33.932	501	296	7	244	717	99	591	6.08e-54	209
pvir_s00960g80	0	22683.1	0	0	0	0	0.455229		NA (Zinc finger-containing; von Willebrand factor A domain containing)
pvir_s00637g10	28.8673	17684.7	1.63502	0.328512	0.348397	1.36776	5.66835	Collagen (Col-NG)	sp_Q5UQ50_COLL6_MIMIV_Collagen-like_protein_6_OS=Acanthamoeba_polyphaga_mimivirus_OX=212035_GN=MIMI_L668_PE=4_SV=1	34.051	511	279	7	216	677	264	765	5.76e-50	196
pvir_s00246g147	1.18358	15931.4	5.65185	3.57568	2.20737	4.78171	0.786309		NA
pvir_s00107g6	0.617089	15576.9	0	0.357985	0.369598	2.10473	0.090613	Foot Protein (Fp-1)	sp_A1X159_FP1V2_PERVI_Foot_protein_1_variant_2_OS=Perna_viridis_OX=73031_GN=fp-1_PE=1_SV=1	94.314	299	16	1	24	321	133	431	6.87e-125	367
pvir_s00466g48	0.534039	8408.64	0.185547	0.406636	0.418769	0	0	Lectin-related	sp_Q8K4Q8_COL12_MOUSE_Collectin-12_OS=Mus_musculus_OX=10090_GN=Colec12_PE=1_SV=1	35.246	122	67	4	60	172	613	731	2.44e-11	64.7
pvir_s39755g1	0.130322	7955.66	0	0	0	0	0.074873		NA
pvir_s136476g24	2.17224	7700.86	0	0	0	0	0	Foot Protein (Fp-3)	NA (fp-3)
pvir_s00252g24	0	7101.04	0	0.329269	0.169655	0.314159	0	Foot Protein	NA (M.coruscus byssal protein-1 KP322728)
pvir_s00010g6	0.663334	6013.01	0	0	0	0	0	Foot Protein (Fp-6)	NA (fp-6)
pvir_s00819g17	0.054726	5902.01	0	0.297612	0	0.202649	0.097378	Foot Protein (Fp-2-like)	sp_P21783_NOTC1_XENLA_Neurogenic_locus_notch_homolog_protein_1_OS=Xenopus_laevis_OX=8355_GN=notch1_PE=1_SV=3	33.065	372	203	11	52	420	421	749	5.2e-47	177
pvir_s136446g157	0	5775.93	0	0	0	0	0	Foot Protein (Fp-5-like)	NA (EGF-domain-containing)
pvir_s01219g110	0	5701.68	0	0	0	0.219246	0		NA
pvir_s00246g2	0.332217	5584.27	0	0.596054	0	0	0	Lectin-related	sp_A6QP79_COL12_BOVIN_Collectin-12_OS=Bos_taurus_OX=9913_GN=COLEC12_PE=2_SV=1	32.667	150	81	6	107	243	591	733	7.5e-10	62
pvir_s06256g1	0	4890.24	0	0	0	0.933019	0		NA
pvir_s00968g7	0.159468	4739.82	0	0.121777	0	0.116209	0	Lectin-related	sp_A6QP79_COL12_BOVIN_Collectin-12_OS=Bos_taurus_OX=9913_GN=COLEC12_PE=2_SV=1	30.252	119	72	3	78	186	614	731	3.96e-07	52.8
pvir_s00296g103	0	4669.28	0	0	0	0	0	Foot Protein (Fp-5-like)	NA (EGF-domain-containing)
pvir_s136476g25	0	4577.21	0	0	0	0	0	Foot Protein (Fp-3)	NA (fp-3)
pvir_s00346g41	0.274104	4279.17	0.095827	0	0	0.067208	0	Lectin-related	sp_P24721_ASGR2_MOUSE_Asialoglycoprotein_receptor_2_OS=Mus_musculus_OX=10090_GN=Asgr2_PE=1_SV=1	30.841	107	56	3	138	242	169	259	6.9e-09	59.3
pvir_s00346g40	0	3892.89	0	0	0.108152	0	0.052867	Lectin-related	sp_P24721_ASGR2_MOUSE_Asialoglycoprotein_receptor_2_OS=Mus_musculus_OX=10090_GN=Asgr2_PE=1_SV=1	31.776	107	55	3	140	244	169	259	5.18e-09	59.7
pvir_s00246g145	0.585953	3820.76	2.39697	2.15262	0.665176	1.24303	0.313222		NA
pvir_s00301g119	0.418293	3814.27	0	0.213495	0.330058	0	0.079818	Lectin-related	NA (Lectin-domain-containing)
pvir_s00270g123	1243.21	3554.95	1739.32	1020.62	1596.84	419.76	1219.06	Others	sp_P68362_TBA1A_CRIGR_Tubulin_alpha-1A_chain_OS=Cricetulus_griseus_OX=10029_GN=TUBA1A_PE=2_SV=1	97.783	451	10	0	1	451	1	451	0	936
pvir_s01169g26	0.248248	3188.84	0	0	0	0	0	Lectin-related	sp_P49301_CLC10_RAT_C-type_lectin_domain_family_10_member_A_OS=Rattus_norvegicus_OX=10116_GN=Clec10a_PE=1_SV=1	25.6	125	73	4	30	142	184	300	8.78e-06	47.4
pvir_s00107g41	297.063	2960.16	368.687	429.003	857.108	181.233	168.212	Others	sp_O42148_OAZ1_CHICK_Ornithine_decarboxylase_antizyme_1_OS=Gallus_gallus_OX=9031_GN=OAZ_PE=2_SV=3	34.343	198	112	4	11	199	27	215	1.17e-26	104
pvir_s01219g109	0	2781.09	0	0	0	0	0	Foot Protein (Fp-5)	sp_Q8BNA6_FAT3_MOUSE_Protocadherin_Fat_3_OS=Mus_musculus_OX=10090_GN=Fat3_PE=1_SV=2	42.017	119	59	6	21	135	4020	4132	6.49e-24	99.4
pvir_s00549g1	0	2715.35	0	0	0	0	0	Lectin-related	sp_A6QP79_COL12_BOVIN_Collectin-12_OS=Bos_taurus_OX=9913_GN=COLEC12_PE=2_SV=1	32.759	116	66	4	2	106	619	733	1.43e-09	57
pvir_s02139g91	0.054127	2586.45	0	0.084111	0.065153	0.120272	0	Proteinase Inhibitor	sp_P0DMJ5_VKT_HETCR_PI-stichotoxin-Hcr2e_OS=Heteractis_crispa_OX=175771_PE=1_SV=1	57.407	54	23	0	373	426	24	77	9.01e-13	66.6
pvir_s01219g108	0	2488.21	0	0	0	0	0	Foot Protein (Fp-5)	sp_Q2PZL6_FAT4_MOUSE_Protocadherin_Fat_4_OS=Mus_musculus_OX=10090_GN=Fat4_PE=1_SV=2	43.75	80	40	3	22	99	3904	3980	8.04e-19	83.2
pvir_s00466g52	0	2470.24	0	0.463244	0	0	0		NA
pvir_s00068g48	0	2335.64	0	0	0	0	0	Foot Protein	NA (M.coruscus fp-12 KY627772)
pvir_s00079g110	0.207575	2196.25	0	0	0	0	0	Foot Protein (Fp-5-like)	sp_Q14517_FAT1_HUMAN_Protocadherin_Fat_1_OS=Homo_sapiens_OX=9606_GN=FAT1_PE=1_SV=2	35.802	81	41	3	39	117	4093	4164	7.41e-06	48.1
pvir_s00068g46	0.242697	2188.89	0	0.069007	0	0.098655	0.026553	Foot Protein	NA (M.coruscus YGH-rich protein-1 KP876474 /M.californianus foot protein 12 KY627772)
pvir_s00018g91	0	2072.74	0	0	0	0	0		NA
pvir_s00107g5	0.033796	2017.07	0	0.410019	0.22553	0.277324	0.010192	Collagen (Proximal thread matrix protein)	sp_A8TX70_CO6A5_HUMAN_Collagen_alpha-5(VI)_chain_OS=Homo_sapiens_OX=9606_GN=COL6A5_PE=1_SV=1	32.432	407	237	19	51	450	434	809	1.56e-38	161
pvir_s00163g50	0	1974.57	0	0	0	0.963256	0	Proteinase Inhibitor	NA (Secretory Leukocyte Proteinase Inhibitor (SLPI)-Like)
pvir_s00971g2	0	1863.47	0	0	0	0.468506	0	Proteinase Inhibitor	sp_Q6T269_VKT3_BITGA_Kunitz-type_serine_protease_inhibitor_bitisilin-3_(Fragment)_OS=Bitis_gabonica_OX=8694_PE=2_SV=1	51.402	107	50	2	80	185	17	122	1.44e-27	104
pvir_s00049g9	0	1724.89	0.149833	0	0	1.46607	2.4594	Foot Protein	NA (M.californianus foot protein 17 KY627777 /M.coruscus Leu-rich protein-1 KP876472)
pvir_s00246g1	0	1703.98	0	0	0	0	0.099608		NA
pvir_s00586g45	8.71279	1617.36	42.5498	10.7212	61.7336	16.1997	49.097	Foot Protein	NA (M.californianus foot protein 14 KY627774)
pvir_s00401g98	0	1616.5	2.40106	0	6.67012	0.832038	0	Defence	NA (M.galloprovincialis MGD2 antimicrobial AF162338)
pvir_s09125g1	0	1597.95	0.267109	0	0.299465	0.185434	137.135		NA
pvir_s00096g6	0.01547	1552.92	0.030625	0.328944	0.035167	0.140535	0.209897	Collagen	sp_Q5UQ13_COLL2_MIMIV_Collagen-like_protein_2_OS=Acanthamoeba_polyphaga_mimivirus_OX=212035_GN=MIMI_R196_PE=4_SV=1	43.522	1181	520	20	241	1288	1	1167	1.38e-153	509
pvir_s02522g38	0	1491.83	0	0	0	0	0	Foot Protein (Fp-5-like)	sp_P33450_FAT_DROME_Cadherin-related_tumor_suppressor_OS=Drosophila_melanogaster_OX=7227_GN=ft_PE=1_SV=3	38.961	77	40	3	24	95	4015	4089	2.42e-11	62
pvir_s136448g3	2.33239	1468.19	0	0	0	0	0		NA
pvir_s00124g41	0	1461.41	0	0	0	0	0	Proteinase Inhibitor	sp_Q9JHB3_TIMP4_MOUSE_Metalloproteinase_inhibitor_4_OS=Mus_musculus_OX=10090_GN=Timp4_PE=2_SV=1	25.414	181	116	7	25	191	34	209	1.79e-06	50.1
pvir_s00079g111	0.293455	1409.95	0	0.077509	0	5.47752	0	Foot Protein (Fp-5-like)	sp_Q19319_CADH4_CAEEL_Cadherin-4_OS=Caenorhabditis_elegans_OX=6239_GN=cdh-4_PE=1_SV=3	25.85	147	82	5	82	217	3897	4027	6.53e-07	53.9
pvir_s00037g162	0.103285	1390.06	0	0.011554	0	0.275285	0.035631	Defense	sp_Q6YHK3_CD109_HUMAN_CD109_antigen_OS=Homo_sapiens_OX=9606_GN=CD109_PE=1_SV=2	31.604	1446	871	37	27	1396	12	1415	0	654
pvir_s00037g185	0	1335.56	0	0	0	0.446249	0.344445		NA
pvir_s02522g35	0	1300.89	0	0	0	0	0	Foot Protein (Fp-5-like)	sp_P33450_FAT_DROME_Cadherin-related_tumor_suppressor_OS=Drosophila_melanogaster_OX=7227_GN=ft_PE=1_SV=3	40.26	77	39	3	22	93	4015	4089	4.54e-14	69.7
pvir_s01028g37	0	1299.62	0	0	0	0.027451	0	Foot Protein (Fp-2-like)	sp_P10079_FBP1_STRPU_Fibropellin-1_OS=Strongylocentrotus_purpuratus_OX=7668_GN=EGF1_PE=1_SV=2	39.664	595	316	25	21	595	213	784	2.15e-95	318
pvir_s00114g31	0	1259.53	0	0	0	0	0	Proteinase Inhibitor	NA (Antistasin-like domain profile Serine Protease inhibitor)
pvir_s00884g60	0	1226.5	1.5246	0	0	0	0	Proteinase Inhibitor	NA (WAP-type four-disulfide core domain profile)
pvir_s136432g42	0	1186.37	0	0	0	0	0		NA
pvir_s00466g49	0	1178.01	0	0	0	0	0	Lectin-related	NA (C-type lectin domain profile)
pvir_s00018g80	0	1173.76	0.31791	0.17562	0	0	0		NA
pvir_s00466g50	0	1156.08	0	0.558947	0	0	0		NA
pvir_s00451g647	0	1145.81	0	0	0	0.284633	0.858243		NA
pvir_s00150g179	0.226175	1139.38	0	0	0	0	0.125591	Defence	sp_P50718_LYS_TRINI_Lysozyme_OS=Trichoplusia_ni_OX=7111_PE=2_SV=1	40.541	148	71	4	7	151	8	141	1.32e-28	105
pvir_s01169g96	0.077347	1033.54	0	0.090421	0	0	0.023101	Defence	sp_Q80T79_CSMD3_MOUSE_CUB_and_sushi_domain-containing_protein_3_OS=Mus_musculus_OX=10090_GN=Csmd3_PE=1_SV=3	29.861	288	191	8	157	434	3004	3290	6.41e-28	123
pvir_s00267g31	0.265864	1027.69	0.138945	0.203728	0	9.71693	0	Protein Processing	sp_P59024_FKB14_MOUSE_Peptidyl-prolyl_cis-trans_isomerase_FKBP14_OS=Mus_musculus_OX=10090_GN=Fkbp14_PE=1_SV=1	38.278	209	123	5	6	213	8	211	1.1e-41	143
pvir_s01028g36	0	958.823	0	0.018352	0	0.979538	0	Foot Protein (Fp-2)	sp_P07207_NOTCH_DROME_Neurogenic_locus_Notch_protein_OS=Drosophila_melanogaster_OX=7227_GN=N_PE=1_SV=3	36.909	951	488	44	27	900	221	1136	8.64e-122	411
pvir_s136476g26	1.20933	829.438	0	0	0	0.863819	3.4127	Foot Protein (Fp-3)	NA (Fp-3)
pvir_s133600g14	0	817.598	0	0	0	0	0	Collagen	sp_Q00780_CO8A1_MOUSE_Collagen_alpha-1(VIII)_chain_OS=Mus_musculus_OX=10090_GN=Col8a1_PE=1_SV=3	32.847	137	78	6	60	187	610	741	2.74e-07	53.1
pvir_s01219g107	0.087348	807.51	0	0	0	0	2.55407	Foot Protein (Fp-5)	sp_P46531_NOTC1_HUMAN_Neurogenic_locus_notch_homolog_protein_1_OS=Homo_sapiens_OX=9606_GN=NOTCH1_PE=1_SV=4	39.643	280	151	11	20	289	751	1022	1.75e-42	159
pvir_s00068g139	0.04908	759.47	0.415567	0.327431	0.145583	0.159066	0.059571	Others	sp_Q6P4U0_THS7B_MOUSE_Thrombospondin_type-1_domain-containing_protein_7B_OS=Mus_musculus_OX=10090_GN=Thsd7b_PE=2_SV=1	22.88	1250	681	60	1298	2303	176	1386	4.75e-24	117
pvir_s00096g5	0.071071	751.685	0.105186	0.311683	0.189817	0.042436	0.034333	Collagen	sp_Q5UQ13_COLL2_MIMIV_Collagen-like_protein_2_OS=Acanthamoeba_polyphaga_mimivirus_OX=212035_GN=MIMI_R196_PE=4_SV=1	44.538	1190	544	19	185	1290	1	1158	1.67e-137	465
pvir_s133600g13	0	716.796	0	0.108231	0	0	0	Defence	NA (bactericidal permeability increasing protein)
pvir_s00278g9	0	697.485	0	0	0	0	0.162706		NA
pvir_s00544g11	0.326519	689.648	4.0478	0.977115	2.25889	0.700643	2.83087	Proteinase Inhibitor	NA (WAP-type four-disulfide core domain profile)
pvir_s00124g40	0	689.194	0	0	0	0	0.080885	Proteinase Inhibitor	sp_Q99727_TIMP4_HUMAN_Metalloproteinase_inhibitor_4_OS=Homo_sapiens_OX=9606_GN=TIMP4_PE=2_SV=1	27.692	195	116	10	22	201	30	214	3.65e-14	71.6
pvir_s00296g80	0	663.263	0	0.223975	0	0	0		NA
pvir_s00303g35	0	647.49	0	0	0	0	7.78754		NA
pvir_s00819g22	268.697	608.539	419.806	433.422	316.065	220.363	318.669	Protein Processing	sp_P60467_SC61B_CANLF_Protein_transport_protein_Sec61_subunit_beta_OS=Canis_lupus_familiaris_OX=9615_GN=SEC61B_PE=1_SV=2	66.337	101	24	7	57	153	1	95	4.88e-31	110
pvir_s136446g158	0	601.729	0	0	0	0.204941	0	Potential Foot Protein	sp_P13611_CSPG2_HUMAN_Versican_core_protein_OS=Homo_sapiens_OX=9606_GN=VCAN_PE=1_SV=3	34.579	107	62	2	14	118	3079	3179	5.51e-12	65.1
pvir_s00096g4	0	597.609	0	0	0	0	0	Collagen	sp_A8TX70_CO6A5_HUMAN_Collagen_alpha-5(VI)_chain_OS=Homo_sapiens_OX=9606_GN=COL6A5_PE=1_SV=1	33.028	327	164	7	150	424	1303	1626	2.92e-30	128
pvir_s136446g155	4.40528	586.611	27.2301	0	10.2014	13.169	2.60704		NA
pvir_s00790g97	0	581.12	0	0	0	0.084439	0.066599		NA
pvir_s00378g38	0.964594	571.173	186.351	20.3574	1.48368	0.690232	257.392		NA
pvir_s01004g17	0	566.615	0	0.079112	0.030654	0.037701	0.030417	Proteinase Inhibitor	sp_Q6T269_VKT3_BITGA_Kunitz-type_serine_protease_inhibitor_bitisilin-3_(Fragment)_OS=Bitis_gabonica_OX=8694_PE=2_SV=1	47.458	118	57	2	78	195	14	126	4.11e-24	102
pvir_s01850g314	0.854425	563.532	0	0	0	0	0.081428	Proteinase Inhibitor	NA (Metalloproteinase inhibitor)
pvir_s00410g114	0	541.219	0.183926	0.134377	0	0	0.199215		NA
pvir_s00790g98	0	535.825	0	0	0	0.190077	0		NA
pvir_s00319g12	0.18987	532.33	0	0	0	0	80.1082		NA
pvir_s00485g4	0	518.613	0.081006	0.019982	0.03097	0.133313	0.015364	Others	sp_Q868Z9_PPN_DROME_Papilin_OS=Drosophila_melanogaster_OX=7227_GN=Ppn_PE=1_SV=2	32.65	781	391	13	21	751	1611	2306	7.86e-118	397
pvir_s00451g646	0.348022	512.512	1.43656	5.19728	0.400428	0.248536	2.44278		NA
pvir_s00296g101	2.46577	506.883	2.76659	0.481309	3.81125	20.5106	1.81483		NA
pvir_s00549g3	0	503.613	0.073096	0.161611	0.083437	0	0		NA
pvir_s00037g83	1.60333	501.251	5.99101	0.643278	0.809752	0.459911	35.6012	Others	sp_Q24560_TBB1_DROME_Tubulin_beta-1_chain_OS=Drosophila_melanogaster_OX=7227_GN=betaTub56D_PE=1_SV=2	88.811	429	48	0	1	429	1	429	0	796
pvir_s00203g133	0	487.988	0	0	0	0.211127	0		NA
pvir_s00234g116	0	480.695	0.136225	0	0	0	318.816		NA
pvir_s00409g18	0	472.822	0	0	0	0	0		NA
pvir_s00451g577	0	461.353	0.224966	0.138599	0	0	0.148835		sp_Q8C419_GP158_MOUSE_Probable_G-protein_coupled_receptor_158_OS=Mus_musculus_OX=10090_GN=Gpr158_PE=1_SV=2	36.111	108	57	4	490	593	256	355	1.27e-10	68.6
pvir_s136456g22	2.54459	461.313	35.551	111.539	0.809535	0.667921	23.7455		NA
pvir_s00790g60	0	452.134	0	0	0	0	0	Defence	sp_Q2TBI0_LBP_BOVIN_Lipopolysaccharide-binding_protein_OS=Bos_taurus_OX=9913_GN=LBP_PE=2_SV=1	29.508	122	73	2	83	197	101	216	1.49e-07	53.9
pvir_s01219g17	0	440.882	0	0.050213	0	0	0	Protein Processing (Collagen processing)	sp_P51559_BLI4_CAEEL_Endoprotease_bli-4_OS=Caenorhabditis_elegans_OX=6239_GN=bli-4_PE=1_SV=3	34.115	384	216	12	8	370	260	627	1.83e-50	184
pvir_s00246g146	0	433.567	0.404316	0.876151	0	0.838767	0.210824		NA
pvir_s00466g47	0	422.825	0	0.098639	0	0	0	Lectin-related	sp_Q61830_MRC1_MOUSE_Macrophage_mannose_receptor_1_OS=Mus_musculus_OX=10090_GN=Mrc1_PE=1_SV=2	30.631	111	73	3	109	216	1246	1355	3.4e-08	56.6
pvir_s00246g121	25.6468	418.542	58.5428	235.421	41.3121	16.9941	18.2877	Others	sp_Q00341_VIGLN_HUMAN_Vigilin_OS=Homo_sapiens_OX=9606_GN=HDLBP_PE=1_SV=2	55.036	1241	528	11	20	1238	35	1267	0	1363
pvir_s136449g30	0	411.311	0	0	0	0	0	Lectin-related	sp_Q2LK54_COL12_CHICK_Collectin-12_OS=Gallus_gallus_OX=9031_GN=COLEC12_PE=2_SV=1	28.758	153	85	5	104	246	595	733	1.02e-06	52.8
pvir_s00142g12	0.226175	409.751	46.2808	4.61802	1.58413	1.14347	25.2438		NA
pvir_s00416g32	0	399.776	0	0	0	0	0.27873		NA
pvir_s00337g16	0.738434	398.958	0	0	0	0	0.103906		NA
pvir_s00219g143	0	396.187	0.083847	0	0	0.029532	0.09496	Protein Processing	sp_H2A0L1_TYRO2_PINMG_Tyrosinase-like_protein_2_OS=Margaritifera_margaritifera_OX=102329_PE=1_SV=1	36.721	305	168	7	80	362	106	407	1.42e-51	186
pvir_s00466g51	0	396.079	0	0	0	0	0		NA
pvir_s00081g77	0	370.291	0	0	0	0	0	Others	sp_B4KMZ1_LPHN_DROMO_Latrophilin_Cirl_OS=Drosophila_mojavensis_OX=7230_GN=Cirl_PE=3_SV=1	42	100	55	3	158	255	9	107	3.63e-16	81.3
pvir_s00409g20	0	367.687	0	0	0	0	0		NA
pvir_s00007g254	0	366.338	0	0.049598	0	0.070911	0.038078	Protein Processing	sp_P86952_TYRO_PINMA_Tyrosinase-like_protein_OS=Pinctada_maxima_OX=104660_PE=1_SV=1	31.116	466	253	21	8	434	12	448	4.02e-43	165
pvir_s00169g6	0	361.427	0.271382	0	0.103074	0.380821	0.151316	Collagen	sp_P12111_CO6A3_HUMAN_Collagen_alpha-3(VI)_chain_OS=Homo_sapiens_OX=9606_GN=COL6A3_PE=1_SV=5	53.571	56	26	0	169	224	3109	3164	5.58e-15	79
pvir_s00279g25	0	360.65	0.085653	0	0	0	0		NA
pvir_s00114g34	0	350.783	0	0	0	0	0		NA
pvir_s01219g106	0	338.432	0	0	0	0.178868	0	Potential Foot Protein	sp_Q2PZL6_FAT4_MOUSE_Protocadherin_Fat_4_OS=Mus_musculus_OX=10090_GN=Fat4_PE=1_SV=2	40.789	76	41	2	41	115	3866	3938	5.29e-15	73.9
pvir_s01427g4	0.545389	337.286	0	0	0	0	0		NA
pvir_s00203g132	0	328.75	0.609217	0	52.4564	17.5236	100.669		NA
pvir_s00637g9	0.030739	327.78	0	0.071983	0	0	0	Defence	sp_A0A0H3HIJ5_BPAC_BURP2_Autotransporter_adhesin_BpaC_OS=Burkholderia_pseudomallei_(strain_1026b)_OX=884204_GN=bpaC_PE=1_SV=1	26.486	370	225	11	368	699	430	790	1.61e-08	62
pvir_s00096g3	0.04574	327.702	0	0.035598	0	0	0	Collagen	sp_A2AX52_CO6A4_MOUSE_Collagen_alpha-4(VI)_chain_OS=Mus_musculus_OX=10090_GN=Col6a4_PE=1_SV=2	47.291	203	94	4	262	454	1423	1622	4.44e-32	134
pvir_s00727g77	0.458086	324.186	2.83238	3.77938	0.275521	0.211934	22.5275		NA
pvir_s00296g98	0	323.637	0	0	0	0	0		NA
pvir_s00451g648	0	322.244	0	0	0	0.539991	0.203722		NA
pvir_s00693g127	0.173356	320.748	0	0.1321	0	6.81004	133.656	Muscle Regulation	sp_P02637_SCP_MIZYE_Sarcoplasmic_calcium-binding_protein_OS=Mizuhopecten_yessoensis_OX=6573_PE=1_SV=1	52	175	82	2	2	175	2	175	1.38e-63	196
pvir_s00068g41	0.41515	313.138	0	0.47207	0	0	0		NA
pvir_s00960g119	22.6847	310.858	55.049	9.15628	40.0838	21.6621	42.1903		NA
pvir_s00169g2	0	310.264	0	0	0	0	0		NA
pvir_s00068g44	0	300.063	0	0.030798	0.143171	0	0	Foot Protein (Fp-4)	NA (Fp-4)
pvir_s00439g119	13.1994	294.031	19.8855	67.174	36.1881	29.0714	91.3328		NA
pvir_s00296g104	0	291.502	0	0	0	0.205963	0	Potential Foot Protein	sp_P13611_CSPG2_HUMAN_Versican_core_protein_OS=Homo_sapiens_OX=9606_GN=VCAN_PE=1_SV=3	35.514	107	61	2	14	118	3079	3179	2.26e-13	68.9
pvir_s00234g117	0	289.154	0.190587	0	0	0	0.206035		NA
pvir_s00137g39	0.16069	286.355	0.033912	0.075237	0	0.023904	0.038505	Protein Processing	sp_P34269_TYR1_CAEEL_Putative_tyrosinase-like_protein_tyr-1_OS=Caenorhabditis_elegans_OX=6239_GN=tyr-1_PE=1_SV=2	31.353	303	183	10	107	390	114	410	2.02e-32	136
pvir_s00278g188	0.152166	282.662	0	0	0	0	0		NA
pvir_s00373g257	0	280.096	0	0	0	0.022522	0	Protein Processing	sp_Q8TE60_ATS18_HUMAN_A_disintegrin_and_metalloproteinase_with_thrombospondin_motifs_18_OS=Homo_sapiens_OX=9606_GN=ADAMTS18_PE=1_SV=3	28.035	346	194	13	190	526	279	578	3.52e-26	119
pvir_s133793g45	177.997	276.81	151.499	120.285	139.26	115.063	206.256	Others	sp_Q5ZKR4_RABL3_CHICK_Rab-like_protein_3_OS=Gallus_gallus_OX=9031_GN=RABL3_PE=2_SV=1	51.502	233	103	4	4	229	1	230	3.08e-84	253
pvir_s01972g31	0	276.795	0.020743	0	0	0.409852	0.165571	Proteinase Inhibitor	sp_O96790_DPGN_DIPMA_Serine_protease_inhibitor_dipetalogastin_(Fragment)_OS=Dipetalogaster_maximus_OX=72496_PE=1_SV=2	28.032	371	158	11	188	509	22	332	5.7e-22	102
pvir_s00124g32	0	271.726	0	0	0	0	0	Proteinase Inhibitor	sp_Q60453_TIMP2_CRILO_Metalloproteinase_inhibitor_2_(Fragment)_OS=Cricetulus_longicaudatus_OX=10030_GN=TIMP2_PE=2_SV=1	27.273	143	81	6	23	155	5	134	1.65e-07	52.8
pvir_s136447g59	0	269.821	22.1894	0	0	0.028842	0	Proteinase Inhibitor	sp_Q0IIH7_ST14_BOVIN_Suppressor_of_tumorigenicity_14_protein_homolog_OS=Bos_taurus_OX=9913_GN=ST14_PE=2_SV=1	36.449	428	226	20	163	573	457	855	8.5e-64	227
pvir_s00124g30	0	267.458	0	0	0	0	0		NA
pvir_s133676g1	0	265.26	0	0	0	0	0		NA
pvir_s136449g31	0	257.923	0	0	0	0	0	Cell Adhesion	sp_A2AVA0_SVEP1_MOUSE_Sushi,_von_Willebrand_factor_type_A,_EGF_and_pentraxin_domain-containing_protein_1_OS=Mus_musculus_OX=10090_GN=Svep1_PE=1_SV=1	42.254	71	40	1	73	143	1772	1841	1.13e-07	56.6
pvir_s00161g83	0	253.674	0.27091	0	0	0.038128	0.061122	Defence	sp_Q9Y6R7_FCGBP_HUMAN_IgGFc-binding_protein_OS=Homo_sapiens_OX=9606_GN=FCGBP_PE=1_SV=3	22.099	362	246	11	48	390	33	377	3.17e-11	69.7
pvir_s00968g6	0	252.361	0	0.13099	0	0	0	Lectin-related	sp_P10716_CLC4F_RAT_C-type_lectin_domain_family_4_member_F_OS=Rattus_norvegicus_OX=10116_GN=Clec4f_PE=1_SV=1	39.189	74	42	3	69	140	419	491	1.45e-06	50.8
pvir_s00079g99	0	248.731	0	0.091132	0	0	0	Collagen	sp_Q99715_COCA1_HUMAN_Collagen_alpha-1(XII)_chain_OS=Homo_sapiens_OX=9606_GN=COL12A1_PE=1_SV=2	39.496	119	72	0	34	152	140	258	1.16e-20	93.6
pvir_s00281g226	7.89325	242.447	154.222	54.625	10.634	7.88319	13.1547	Protein Processing	sp_Q90593_BIP_CHICK_Endoplasmic_reticulum_chaperone_BiP_OS=Gallus_gallus_OX=9031_GN=HSPA5_PE=1_SV=1	83.542	638	102	2	20	656	17	652	0	1098
pvir_s00392g80	0	235.829	0	0.287011	0	0	0.207212	Biomineralization	sp_P86855_PWAPL_MYTGA_Perlwapin-like_protein_OS=Mytilus_galloprovincialis_OX=29158_PE=1_SV=1	32.231	121	73	3	1	113	1	120	1.1e-16	73.6
pvir_s00010g9	0	229.328	0	0	0	0.018708	0	Biomineralization	sp_Q6ZWJ8_KCP_HUMAN_Kielin/chordin-like_protein_OS=Homo_sapiens_OX=9606_GN=KCP_PE=2_SV=3	24.976	1041	436	58	17	791	101	1062	1.38e-35	150
pvir_s00318g7	0	226.812	0.067714	0	0	0.047731	0	Cell Adhesion	sp_Q4LDE5_SVEP1_HUMAN_Sushi,_von_Willebrand_factor_type_A,_EGF_and_pentraxin_domain-containing_protein_1_OS=Homo_sapiens_OX=9606_GN=SVEP1_PE=1_SV=3	29.925	401	255	10	151	538	2674	3061	8.19e-46	180
pvir_s01055g6	0.209782	225.918	53.6228	1.29166	0.24986	2.00155	3.22608		NA
pvir_s136422g3	0.378817	223.065	0	0	0	0	0		NA
pvir_s00451g773	0	217.627	0	0	0	0.295266	0.222448	Others	sp_Q1L6U9_MSMP_HUMAN_Prostate-associated_microseminoprotein_OS=Homo_sapiens_OX=9606_GN=MSMP_PE=1_SV=1	32.381	105	60	6	3	102	18	116	7.94e-06	45.1
pvir_s02522g2	2.16826	217.415	2.27722	111.325	5.93723	1.02788	0.727643	Others	sp_B5X4E0_CALUB_SALSA_Calumenin-B_OS=Salmo_salar_OX=8030_GN=calub_PE=2_SV=1	38.344	326	178	6	1	317	1	312	3.52e-62	203
pvir_s00378g17	0	215.393	0	0	0	0	0	Proteinase Inhibitor	sp_Q9W6B4_TIMP3_SCYTO_Metalloproteinase_inhibitor_3_OS=Scyliorhinus_torazame_OX=75743_GN=TIMP3_PE=2_SV=1	28.302	106	73	2	22	126	20	123	2.7e-09	58.2
pvir_s75596g45	0	206.249	0.543717	0	0.865538	0	11.2082		NA
pvir_s00018g89	0	205.224	0	0	0	0	0.555098		NA
pvir_s00274g109	0	198.24	0	0	0	0	1.66279		NA
pvir_s00097g119	0.122488	195.351	0.129131	0.127228	0.098573	0.363822	0.243655	Others	sp_Q8NFZ3_NLGNY_HUMAN_Neuroligin-4,_Y-linked_OS=Homo_sapiens_OX=9606_GN=NLGN4Y_PE=2_SV=1	30.071	562	322	19	24	531	46	590	2.51e-67	236
pvir_s00124g31	0	194.407	0	0	0	0	0	Proteinase Inhibitor	sp_P50122_TIMP1_SHEEP_Metalloproteinase_inhibitor_1_OS=Ovis_aries_OX=9940_GN=TIMP1_PE=2_SV=1	27.485	171	99	8	9	168	12	168	2.53e-06	49.7
pvir_s00439g66	0.422401	193.502	0.346134	0	0	0	0	Phenol modification	sp_Q5FYB0_ARSJ_HUMAN_Arylsulfatase_J_OS=Homo_sapiens_OX=9606_GN=ARSJ_PE=2_SV=1	48.156	488	236	7	14	486	71	556	3.06e-158	465
pvir_s00124g37	0	191.582	0	0	0	0	0		NA
pvir_s00079g98	0	191.47	0	0	0	0	0	Collagen	sp_Q60847_COCA1_MOUSE_Collagen_alpha-1(XII)_chain_OS=Mus_musculus_OX=10090_GN=Col12a1_PE=2_SV=3	31.351	185	121	4	38	221	140	319	1.21e-19	90.5
pvir_s136432g45	0	191.069	0	0	0	0	0		NA
pvir_s00409g19	0	188.727	0	0	0	0	0		NA
pvir_s00296g30	3.59431	179.671	0.228131	1.08906	6.05244	0.079888	0.189317	Biomineralization	sp_P13497_BMP1_HUMAN_Bone_morphogenetic_protein_1_OS=Homo_sapiens_OX=9606_GN=BMP1_PE=1_SV=2	36.082	97	55	3	142	233	758	852	2.49e-08	57.8
pvir_s00137g196	0	175.758	19.57	1.10964	0	0	13.6241		NA
pvir_s11098g1	0	174.134	0.979615	0	1.63306	1.35476	2.2959	Proteinase Inhibitor	sp_Q28631_WFDC2_RABIT_WAP_four-disulfide_core_domain_protein_2_OS=Oryctolagus_cuniculus_OX=9986_GN=WFDC2_PE=1_SV=2	40.698	86	49	1	2	87	32	115	2.87e-12	61.2
pvir_s00466g58	0	173.806	0	0.065721	0	1.06529	0	Lectin-related	sp_Q4V885_COL12_RAT_Collectin-12_OS=Rattus_norvegicus_OX=10116_GN=Colec12_PE=2_SV=1	31.034	116	61	5	196	295	619	731	7.09e-06	50.8
pvir_s00042g36	1.40058	173.727	6.88312	5.80165	7.82327	1.18554	0.6245		NA
pvir_s133847g38	0.4151	172.746	0.854028	0	0.949869	7.67693	0.667344		NA
pvir_s00161g6	0.215209	172.745	0.113499	0.447511	0.043343	0.05332	0.128711		NA
pvir_s00226g17	1.08981	170.964	1.79709	3.35472	0.342709	2.91672	1.156	Phenol modification	sp_P50429_ARSB_MOUSE_Arylsulfatase_B_OS=Mus_musculus_OX=10090_GN=Arsb_PE=1_SV=3	38.398	487	251	6	27	467	37	520	2.53e-109	337
pvir_s01028g33	0	170.354	0	0	0	0	0	Potential Foot Protein	sp_Q2PZL6_FAT4_MOUSE_Protocadherin_Fat_4_OS=Mus_musculus_OX=10090_GN=Fat4_PE=1_SV=2	37.5	120	68	4	24	141	3866	3980	5.39e-23	97.1
pvir_s133600g16	0	169.122	0	0	0	0	0	Collagen	sp_Q00780_CO8A1_MOUSE_Collagen_alpha-1(VIII)_chain_OS=Mus_musculus_OX=10090_GN=Col8a1_PE=1_SV=3	35.043	117	61	6	92	198	630	741	2.6e-09	59.3
pvir_s00693g63	0	168.867	0	0.550851	0	0.071597	0	Stress response	sp_Q01603_PERO_DROME_Peroxidase_OS=Drosophila_melanogaster_OX=7227_GN=Pxd_PE=2_SV=2	34.622	595	349	14	117	681	91	675	3.45e-102	330
pvir_s05718g24	0	168.528	0	0	0	0	0		NA
pvir_s01298g26	0	167.946	0	0	0.245414	0	0		NA
pvir_s00399g5	0	164.673	0	0	0	0	0	Protein Processing	sp_P86952_TYRO_PINMA_Tyrosinase-like_protein_OS=Pinctada_maxima_OX=104660_PE=1_SV=1	33.705	359	197	11	54	384	55	400	2.07e-38	151
pvir_s01056g66	0	163.02	0.534218	0	1.19786	0	0.28363		NA
pvir_s00037g168	0.014113	161.467	0	0	0	0.010533	0	Defense	sp_Q6YHK3_CD109_HUMAN_CD109_antigen_OS=Homo_sapiens_OX=9606_GN=CD109_PE=1_SV=2	30.345	1506	902	35	5	1462	12	1418	0	645
pvir_s00037g158	0	160.762	0.458699	0	0	0.032384	0.096063	Defense	sp_Q6YHK3_CD109_HUMAN_CD109_antigen_OS=Homo_sapiens_OX=9606_GN=CD109_PE=1_SV=2	31.803	1459	877	40	6	1412	6	1398	0	648
pvir_s00274g105	0	159.907	0	0	0	0	1.11575		NA
pvir_s00363g2	0	159.725	0.782668	0.114606	0	0	2.99141		NA
pvir_s136447g82	0	153.869	0.495443	0	1.30702	4.26632	33.6374		NA
pvir_s00068g239	3.80031	153.637	65.1325	16.8369	2.55855	2.94711	18.7392		NA
pvir_s00627g63	2.88883	153.452	25.8072	1.05667	10.6435	0	10.124		NA
pvir_s00838g14	13.455	153.166	42.0993	35.3933	28.1749	7.96912	9.16471	Others	sp_Q8VDH1_FBX21_MOUSE_F-box_only_protein_21_OS=Mus_musculus_OX=10090_GN=Fbxo21_PE=1_SV=1	36.607	112	65	2	116	226	501	607	4.34e-17	82.8
pvir_s01169g81	0	152.966	0.116601	0.085619	0	0.081648	0		NA
pvir_s00373g253	0.044078	152.296	0	0	0	0	0.053048	Protein Processing	sp_Q69Z28_ATS16_MOUSE_A_disintegrin_and_metalloproteinase_with_thrombospondin_motifs_16_OS=Mus_musculus_OX=10090_GN=Adamts16_PE=2_SV=2	25.1	502	276	18	59	544	170	587	6.78e-27	122
pvir_s02405g44	48.0156	151.592	56.8662	90.2473	24.8598	23.2308	22.3377	Others	sp_O75379_VAMP4_HUMAN_Vesicle-associated_membrane_protein_4_OS=Homo_sapiens_OX=9606_GN=VAMP4_PE=1_SV=2	51.24	121	52	4	1	115	1	120	2.79e-28	103
pvir_s01219g18	0	151.315	0	0	0	0.025599	0	Others	sp_P21661_NEC2_MOUSE_Neuroendocrine_convertase_2_OS=Mus_musculus_OX=10090_GN=Pcsk2_PE=1_SV=1	35.236	508	275	18	165	638	106	593	4.23e-71	245
pvir_s00124g39	0.456499	151.05	0	0	0	0	0	Proteinase Inhibitor	sp_O97563_TIMP4_BOVIN_Metalloproteinase_inhibitor_4_OS=Bos_taurus_OX=9913_GN=TIMP4_PE=2_SV=2	27.737	137	88	5	22	155	34	162	3.17e-09	57.8
pvir_s00971g8	0.311975	140.995	0	3.73945	0	0.446831	1.3562	Potential Foot Protein	sp_Q7Z0T3_TEMPT_APLCA_Temptin_OS=Aplysia_californica_OX=6500_PE=1_SV=1	45.082	122	60	4	1	120	1	117	6.14e-24	92
pvir_s00007g29	0	139.624	0	0	0	0	0	Stress response	sp_P51547_SODE_HAECO_Extracellular_superoxide_dismutase_[Cu-Zn]_OS=Haemonchus_contortus_OX=6289_GN=SOD_PE=2_SV=1	45.304	181	90	5	1	178	3	177	8.19e-41	139
pvir_s00161g2	0	137.859	0	0	0	0.046663	0	Proteinase Inhibitor	sp_Q99574_NEUS_HUMAN_Neuroserpin_OS=Homo_sapiens_OX=9606_GN=SERPINI1_PE=1_SV=1	31.217	378	236	10	11	372	23	392	1.81e-53	185
pvir_s00409g154	0	136.375	5.33372	0.644928	1.98891	3.49268	0.782107		NA
pvir_s00296g99	0	135.763	0	0	0	0	0		NA
pvir_s00124g33	0	135.294	0	0	0	0	0	Proteinase Inhibitor	sp_P30121_TIMP2_RAT_Metalloproteinase_inhibitor_2_OS=Rattus_norvegicus_OX=10116_GN=Timp2_PE=1_SV=3	28.889	135	74	7	43	164	32	157	4.81e-07	52
pvir_s01972g5	29.9247	134.67	57.1609	81.4343	49.9975	13.2834	23.6434	Others	sp_A2VD01_CR3L2_XENLA_Cyclic_AMP-responsive_element-binding_protein_3-like_protein_2_OS=Xenopus_laevis_OX=8355_GN=creb3l2_PE=2_SV=1	43.478	437	193	21	2	414	8	414	2.05e-60	211
pvir_s00124g47	0	133.094	0	0	0	0	0.077264	Proteinase Inhibitor	sp_P16368_TIMP2_BOVIN_Metalloproteinase_inhibitor_2_OS=Bos_taurus_OX=9913_GN=TIMP2_PE=1_SV=2	33.577	137	78	6	22	149	24	156	4.06e-09	57.8
pvir_s136432g36	0	132.918	0	0	0.168472	0	0.081428		NA
pvir_s00007g54	0	132.635	39.1458	1.63104	1.8303	1.63509	13.5443		NA
pvir_s00137g6	0.498338	132.288	29.1181	22.9378	2.74128	1.44507	0.847418	Others	sp_P80513_MANF_BOVIN_Mesencephalic_astrocyte-derived_neurotrophic_factor_OS=Bos_taurus_OX=9913_GN=MANF_PE=1_SV=2	60.465	172	65	2	9	179	7	176	2.67e-68	208
pvir_s01390g5	0.02661	132.056	0.098559	10.1036	0.010791	0.079592	21.9094	Others	sp_Q700K0_SSPO_RAT_SCO-spondin_OS=Rattus_norvegicus_OX=10116_GN=Sspo_PE=2_SV=1	30.456	417	220	22	3823	4203	3943	4325	2.83e-24	117
pvir_s00824g26	0.49253	126.829	0	0.042516	0.526928	0.04053	0.129837		NA
pvir_s136446g75	30.3586	126.007	37.5113	47.2814	19.6019	29.6933	10.1219	Protein Processing	sp_Q9VAL0_SPCS1_DROME_Signal_peptidase_complex_subunit_1_OS=Drosophila_melanogaster_OX=7227_GN=Spase12_PE=1_SV=2	53.763	93	43	0	14	106	4	96	7.97e-30	105
pvir_s00137g84	0.094409	125.389	0.098991	0.072793	0	0.069409	0.495244	Extracellular Matrix	sp_Q868Z9_PPN_DROME_Papilin_OS=Drosophila_melanogaster_OX=7227_GN=Ppn_PE=1_SV=2	41.88	117	64	1	33	145	1609	1725	3.02e-24	105
pvir_s75596g224	0	124.956	0	0	0	0	0		NA
pvir_s00253g46	0	124.097	0	0	0	0	0		NA
pvir_s00296g94	0.172958	121.185	0.364586	0.673371	0.313014	1.76514	0.335093	Potential Foot Protein	sp_P46530_NOTC1_DANRE_Neurogenic_locus_notch_homolog_protein_1_OS=Danio_rerio_OX=7955_GN=notch1a_PE=2_SV=1	35.465	516	290	25	21	518	603	1093	1.03e-58	214
pvir_s00409g108	0	121.062	0	0	0	0	0	Protein Processing	sp_P59024_FKB14_MOUSE_Peptidyl-prolyl_cis-trans_isomerase_FKBP14_OS=Mus_musculus_OX=10090_GN=Fkbp14_PE=1_SV=1	42.857	224	104	7	7	227	9	211	7.36e-48	159
pvir_s00115g3	0.234938	120.942	2.05308	0.96538	0.595337	0.547683	1.96291	Proteinase Inhibitor	sp_P84875_PCPI_SABMA_Carboxypeptidase_inhibitor_SmCI_OS=Sabellastarte_magnifica_OX=389514_PE=1_SV=1	41.818	110	62	1	594	701	56	165	2.95e-21	95.1
pvir_s00150g54	12.9179	117.987	40.1952	18.9172	4.15403	69.2817	28.6843	Others	sp_B3EWZ6_MLRP2_ACRMI_MAM_and_LDL-receptor_class_A_domain-containing_protein_2_(Fragment)_OS=Acropora_millepora_OX=45264_PE=1_SV=1	41.667	60	30	1	22	76	5945	6004	4.97e-08	55.8
pvir_s136454g5	0	117.231	0.446317	0	0	0.103986	0		NA
pvir_s00124g48	0	117.188	0	0	0.177124	0	0	Proteinase Inhibitor	sp_Q9VH14_TIMP_DROME_Tissue_inhibitor_of_metalloproteinase_OS=Drosophila_melanogaster_OX=7227_GN=Timp_PE=1_SV=1	22.901	131	94	4	13	140	16	142	1.41e-07	53.1
pvir_s03437g56	61.3016	116.797	31.953	59.6263	28.6088	9.78345	11.1502	Others	sp_Q99KF1_TMED9_MOUSE_Transmembrane_emp24_domain-containing_protein_9_OS=Mus_musculus_OX=10090_GN=Tmed9_PE=1_SV=2	78.607	201	41	1	17	215	35	235	3.57e-117	336
pvir_s00466g5	24.0367	115.48	63.8758	53.481	24.2722	26.1633	22.8934		NA
pvir_s00373g261	0	114.955	0.061544	0.068291	0.352797	0	0.034976	Protein Processing	sp_Q69Z28_ATS16_MOUSE_A_disintegrin_and_metalloproteinase_with_thrombospondin_motifs_16_OS=Mus_musculus_OX=10090_GN=Adamts16_PE=2_SV=2	24.086	465	282	16	63	520	173	573	2.31e-27	122
pvir_s00451g731	10.5804	113.934	26.0825	28.1275	4.25704	7.03736	4.66572	Protein Processing	sp_P52013_CYP5_CAEEL_Peptidyl-prolyl_cis-trans_isomerase_5_OS=Caenorhabditis_elegans_OX=6239_GN=cyn-5_PE=1_SV=2	76.882	186	38	1	20	205	22	202	1.82e-96	282
pvir_s75596g225	0.053338	112.738	7.38387	3.52195	1.87639	2.66539	47.6399		NA
pvir_s00790g11	0	111.818	0	0.013976	0	0.01332	0	Collagen	sp_Q5UQ13_COLL2_MIMIV_Collagen-like_protein_2_OS=Acanthamoeba_polyphaga_mimivirus_OX=212035_GN=MIMI_R196_PE=4_SV=1	49.102	1114	423	21	129	1113	70	1168	6.19e-160	520
pvir_s00226g125	0	111.58	1.23251	0.299687	0	0	2.65422	Protein Processing	sp_Q3URF8_KCD21_MOUSE_BTB/POZ_domain-containing_protein_KCTD21_OS=Mus_musculus_OX=10090_GN=Kctd21_PE=1_SV=1	51.064	94	45	1	3	96	1	93	4.33e-25	100
pvir_s81272g1	0	110.682	37.6538	1.83618	1.57344	0	66.7916		NA
pvir_s00286g72	0	109.37	0	0.079996	0	0.076257	0	Biomineralization	sp_Q9CA34_GT17_ARATH_Probable_xyloglucan_galactosyltransferase_GT17_OS=Arabidopsis_thaliana_OX=3702_GN=GT17_PE=2_SV=1	25.369	406	252	12	47	432	71	445	8.73e-24	106
pvir_s02522g36	0	108.766	5.61671	0	0	0	2.32113		NA
pvir_s136476g234	0.68327	108.472	0.043795	0.059636	0.84316	0.03093	8.31128	Muscle Regulation	sp_P24733_MYS_ARGIR_Myosin_heavy_chain,_striated_muscle_OS=Argopecten_irradians_OX=31199_PE=1_SV=1	75.522	1916	462	4	9	1919	7	1920	0	2928
pvir_s00081g124	0.578726	108.392	1.52031	0.560071	4.25039	30.4358	0.808988	Others	sp_O70244_CUBN_RAT_Cubilin_OS=Rattus_norvegicus_OX=10116_GN=Cubn_PE=1_SV=2	31.818	242	128	11	46	263	2103	2331	5.52e-17	85.9
pvir_s00830g6	0	107.911	0.158901	0	0	0	31.9921		NA
pvir_s00221g121	0	106.774	0	0	0	0	0.154434	Others	sp_Q9TWL9_COMA_CONMA_Conodipine-M_alpha_chain_OS=Conus_magus_OX=6492_PE=1_SV=2	38.596	57	32	1	32	85	9	65	1.38e-06	46.6
pvir_s57245g11	1.24124	105.316	63.649	10.8595	9.24514	11.8053	15.2068	Stress response	sp_A6QLU8_NXN_BOVIN_Nucleoredoxin_OS=Bos_taurus_OX=9913_GN=NXN_PE=2_SV=1	47.321	112	55	2	31	139	196	306	6.13e-33	123
pvir_s00296g97	0	105.217	0	0	0	0	0.461832	Potential Foot Protein	sp_P33450_FAT_DROME_Cadherin-related_tumor_suppressor_OS=Drosophila_melanogaster_OX=7227_GN=ft_PE=1_SV=3	37.662	77	41	3	24	95	4015	4089	1.11e-11	63.2
pvir_s46451g1	0	104.022	0	13.0734	0	0	8.33344		NA
pvir_s00219g142	1.1662	103.993	2.40106	0.853482	2.66805	20.8009	1.31098		NA
pvir_s00790g10	0	103.93	0	0	0	0.01349	0	Collagen	sp_Q5UQ13_COLL2_MIMIV_Collagen-like_protein_2_OS=Acanthamoeba_polyphaga_mimivirus_OX=212035_GN=MIMI_R196_PE=4_SV=1	51.131	1017	364	12	167	1071	173	1168	3.39e-159	518
pvir_s03013g6	45.137	103.221	26.3214	6.47896	55.6356	50.7311	12.8668	Calcium Regulation	sp_Q64374_RGN_MOUSE_Regucalcin_OS=Mus_musculus_OX=10090_GN=Rgn_PE=1_SV=1	43.098	297	165	3	1	296	4	297	1.05e-85	261
pvir_s00115g46	15.3273	99.7966	31.3265	35.4604	7.79322	5.78772	4.01294	Protein Processing	sp_Q8JG64_PDIA3_CHICK_Protein_disulfide-isomerase_A3_OS=Gallus_gallus_OX=9031_GN=PDIA3_PE=2_SV=1	57.325	471	192	6	16	480	24	491	0	530
pvir_s00790g9	0	99.3324	0.868164	0.013976	0.519952	1.05231	0.010767	Collagen	sp_Q5UQ13_COLL2_MIMIV_Collagen-like_protein_2_OS=Acanthamoeba_polyphaga_mimivirus_OX=212035_GN=MIMI_R196_PE=4_SV=1	49.773	1103	419	16	150	1132	82	1169	3.07e-165	534
pvir_s00585g56	0	97.2159	0	0.169201	0	0	0		NA
pvir_s00189g329	52.4482	94.0428	40.7375	37.122	31.5788	17.2025	20.123	Protein Processing	sp_Q5ZIK9_COPE_CHICK_Coatomer_subunit_epsilon_OS=Gallus_gallus_OX=9031_GN=COPE_PE=2_SV=1	65.411	292	101	0	7	298	17	308	1.25e-147	419
pvir_s00079g96	0	93.7397	0	0	0	0	0	Extracellular Matrix	sp_O00339_MATN2_HUMAN_Matrilin-2_OS=Homo_sapiens_OX=9606_GN=MATN2_PE=1_SV=4	33.673	196	118	6	27	218	648	835	6.75e-21	94
pvir_s00018g40	0	91.8634	0	0	0	0	0	Lectin-related	sp_Q4V885_COL12_RAT_Collectin-12_OS=Rattus_norvegicus_OX=10116_GN=Colec12_PE=2_SV=1	32	125	62	6	138	251	619	731	2.54e-09	60.8
pvir_s00221g154	0	91.4207	13.0033	4.15585	0	0	19.2173		NA
pvir_s00485g3	0	91.3858	0	0	0	0	0	Extracellular Matrix	sp_Q868Z9_PPN_DROME_Papilin_OS=Drosophila_melanogaster_OX=7227_GN=Ppn_PE=1_SV=2	39.344	244	120	3	221	436	1729	1972	4.07e-46	181
pvir_s00037g167	0	91.2459	7.79497	0.011148	0	1.74236	0	Defense	sp_Q6YHK3_CD109_HUMAN_CD109_antigen_OS=Homo_sapiens_OX=9606_GN=CD109_PE=1_SV=2	31.271	1503	879	37	5	1449	12	1418	0	660
pvir_s00627g62	0	89.4183	26.5083	1.08116	0	1.38356	8.33719		NA
pvir_s136469g6	0	89.0816	0	0	0	0.294564	0		NA
pvir_s00485g2	0	88.6596	0	0	0	0	0.125591		NA
pvir_s00028g3	0	88.3508	0	0	0	0	0.037762	Proteinase Inhibitor	sp_Q99574_NEUS_HUMAN_Neuroserpin_OS=Homo_sapiens_OX=9606_GN=SERPINI1_PE=1_SV=1	33.156	377	229	9	11	370	23	393	1.11e-55	191
pvir_s00037g125	0.888538	88.0946	0.935618	0.690634	1.19585	0.271089	0.062069	Others	sp_Q96JK4_HIPL1_HUMAN_HHIP-like_protein_1_OS=Homo_sapiens_OX=9606_GN=HHIPL1_PE=2_SV=2	43.779	434	213	10	33	442	182	608	1.84e-113	353
pvir_s01329g42	0	87.426	0	0	0	0	0		NA
pvir_s00278g352	0.076837	86.7037	9.44219	1.60477	0.920466	1.36001	5.05529	Others	sp_Q865K9_MPRB_PIG_Membrane_progestin_receptor_beta_OS=Sus_scrofa_OX=9823_GN=PAQR8_PE=2_SV=1	27.414	321	227	5	5	321	36	354	1.02e-29	119
pvir_s00246g4	0	86.5043	34.6756	1.16893	0.082296	0.506552	4.20471	Others	sp_Q58CP2_SUMF2_BOVIN_Inactive_C-alpha-formylglycine-generating_enzyme_2_OS=Bos_taurus_OX=9913_GN=SUMF2_PE=2_SV=1	44.04	302	154	5	6	300	1	294	1.36e-84	261
pvir_s00253g13	7.59398	85.3245	29.3612	15.719	9.86495	14.7691	13.7656	Others	sp_Q12797_ASPH_HUMAN_Aspartyl/asparaginyl_beta-hydroxylase_OS=Homo_sapiens_OX=9606_GN=ASPH_PE=1_SV=3	38.963	675	381	9	361	1031	111	758	5.53e-145	454
pvir_s01693g261	0	84.519	0	0	0	0	0	Proteinase Inhibitor	sp_O96790_DPGN_DIPMA_Serine_protease_inhibitor_dipetalogastin_(Fragment)_OS=Dipetalogaster_maximus_OX=72496_PE=1_SV=2	33.203	256	112	10	11	209	79	332	4.81e-21	95.1
pvir_s00124g46	0	83.9223	0	0.103212	0	0	0	Proteinase Inhibitor	sp_P16368_TIMP2_BOVIN_Metalloproteinase_inhibitor_2_OS=Bos_taurus_OX=9913_GN=TIMP2_PE=1_SV=2	29.197	137	83	6	22	148	24	156	1.21e-06	50.8
pvir_s00296g96	0	83.7818	0	0	0	0	0	Potential Foot Protein	sp_Q14517_FAT1_HUMAN_Protocadherin_Fat_1_OS=Homo_sapiens_OX=9606_GN=FAT1_PE=1_SV=2	38.356	73	42	2	31	102	4054	4124	8.5e-11	60.5
pvir_s00137g29	14.4908	82.8131	30.0966	27.3306	14.0128	8.97941	10.3707	Protein Processing	sp_P55735_SEC13_HUMAN_Protein_SEC13_homolog_OS=Homo_sapiens_OX=9606_GN=SEC13_PE=1_SV=3	72.347	311	82	3	1	307	1	311	1.21e-169	476
pvir_s136432g37	0	82.4638	0	0	1.03985	0	0	Others	sp_Q10011_YSV5_CAEEL_Uncharacterized_protein_T19C3.5_OS=Caenorhabditis_elegans_OX=6239_GN=T19C3.5_PE=1_SV=2	26.816	179	101	7	22	194	52	206	5.12e-08	55.5
pvir_s00392g25	4.25161	82.3062	37.7614	25.4538	8.32517	5.88689	7.06592	Others	sp_Q99K85_SERC_MOUSE_Phosphoserine_aminotransferase_OS=Mus_musculus_OX=10090_GN=Psat1_PE=1_SV=1	62.637	364	136	0	4	367	6	369	1.09e-180	508
pvir_s00971g1	0	82.2333	0.508751	0	0	0.089003	0	Proteinase Inhibitor	sp_P86733_KCP_HALAI_BPTI/Kunitz_domain-containing_protein_(Fragment)_OS=Haliotis_asinina_OX=109174_PE=1_SV=1	46.729	107	56	1	120	225	14	120	7.11e-24	95.5
pvir_s00346g149	0	82.1061	0.743862	0	0	15.3899	0		NA
pvir_s00410g122	0	81.5699	0.185547	0.135545	0	0	0.301315	Others	sp_Q96S96_PEBP4_HUMAN_Phosphatidylethanolamine-binding_protein_4_OS=Homo_sapiens_OX=9606_GN=PEBP4_PE=1_SV=3	32	125	76	3	60	175	76	200	2.17e-11	63.5
pvir_s00303g36	0	81.1683	0	0	0	0	0		NA
pvir_s00018g39	0	80.9577	0.527303	0	0	0.073909	0	Lectin-related	sp_Q8N1N0_CLC4F_HUMAN_C-type_lectin_domain_family_4_member_F_OS=Homo_sapiens_OX=9606_GN=CLEC4F_PE=2_SV=2	36.986	73	37	2	126	198	477	540	4.17e-07	54.3
pvir_s00459g34	0	80.4961	0	0	0	0	0	Potential Foot Protein	sp_P07207_NOTCH_DROME_Neurogenic_locus_Notch_protein_OS=Drosophila_melanogaster_OX=7227_GN=N_PE=1_SV=3	48.795	166	84	1	22	186	448	613	3.87e-46	166
pvir_s136432g41	0	79.5599	0	0	0	0	0		NA
pvir_s00006g30	19.5297	79.4472	13.2874	52.7022	10.3048	1.46716	1.07482	Others	sp_Q6PEH1_ERD22_DANRE_ER_lumen_protein-retaining_receptor_2_OS=Danio_rerio_OX=7955_GN=kdelr2_PE=2_SV=1	83.962	212	34	0	1	212	1	212	1.52e-132	374
pvir_s00740g19	0	78.5436	0	0.022664	0	0	0	Others	sp_H2A0M7_PLSP_PINMG_Peroxidase-like_protein_OS=Margaritifera_margaritifera_OX=102329_PE=1_SV=1	35.317	773	423	24	1	736	1	733	1.94e-113	364
pvir_s00521g48	0	78.5083	0	0	0	0	0	Lectin-related	sp_P98109_LYAM3_SHEEP_P-selectin_OS=Ovis_aries_OX=9940_GN=SELP_PE=2_SV=1	25.091	275	179	7	132	403	450	700	2.21e-22	103
pvir_s06112g2	0.056865	76.4177	0.040057	0.815665	0.344823	0.014134	20.9363	Defence	sp_B3EWY9_MLP_ACRMI_Mucin-like_protein_(Fragment)_OS=Acropora_millepora_OX=45264_PE=1_SV=1	27.948	848	518	31	3	787	391	1208	1.01e-71	266
pvir_s00219g140	0	74.9398	0	0	0	0	0		NA
pvir_s00449g26	0	73.5783	0	0	0	0.101147	2.69601	Others	sp_P83425_HIP_MYTED_Heavy_metal-binding_protein_HIP_OS=Mytilus_edulis_OX=6550_PE=1_SV=1	24.359	156	108	5	36	184	37	189	1.97e-08	55.8
pvir_s01977g86	43.5851	73.5068	41.5645	22.2168	14.999	21.5949	7.30023		NA
pvir_s02024g3	0	73.0085	2.87869	0.648356	0.152606	0.44997	1.59791	Others	sp_P0DN14_VKTA_ANEVI_U-actitoxin-Avd3m_OS=Anemonia_viridis_OX=51769_PE=3_SV=1	55.738	61	27	0	43	103	21	81	1.3e-16	77.4
pvir_s02522g62	0	72.9274	0	0.124701	0	0	0		NA
pvir_s00357g2	8.32319	71.9613	34.8665	9.61985	39.3284	15.268	29.9334		NA
pvir_s00091g72	5.52966	71.8805	13.072	24.4916	7.74327	4.56746	2.90886	Protein Processing	sp_Q5M8Y1_SPCS2_XENTR_Probable_signal_peptidase_complex_subunit_2_OS=Xenopus_tropicalis_OX=8364_GN=spcs2_PE=2_SV=1	57.36	197	84	0	2	198	3	199	1.78e-80	241
pvir_s00296g28	0	71.4451	0	0	0	0	0	Others	sp_Q80V53_CHSTE_MOUSE_Carbohydrate_sulfotransferase_14_OS=Mus_musculus_OX=10090_GN=Chst14_PE=2_SV=2	31.452	248	156	5	126	368	126	364	7.91e-43	156
pvir_s00097g341	8.13355	70.864	25.524	45.4465	10.6988	7.39596	6.44257	Others	sp_Q9D8V0_HM13_MOUSE_Minor_histocompatibility_antigen_H13_OS=Mus_musculus_OX=10090_GN=Hm13_PE=1_SV=1	67.705	353	113	1	3	355	2	353	2.77e-176	498
pvir_s01402g31	0.151593	69.8918	11.1226	2.16093	0.243487	0.112359	1.80161		NA
pvir_s00281g209	0	69.6209	0	0	0	0	0	Proteinase Inhibitor	sp_Q8IUB2_WFDC3_HUMAN_WAP_four-disulfide_core_domain_protein_3_OS=Homo_sapiens_OX=9606_GN=WFDC3_PE=2_SV=1	40	105	39	5	227	327	29	113	1.99e-06	52
pvir_s136454g26	0.513594	69.3637	15.0096	15.8172	3.42705	1.65912	0.596611	Others	sp_P52555_ERP29_RAT_Endoplasmic_reticulum_resident_protein_29_OS=Rattus_norvegicus_OX=10116_GN=Erp29_PE=1_SV=2	40.773	233	130	5	26	257	35	260	2.55e-54	179
pvir_s00536g40	0.11689	68.7489	0	8.05662	0.210862	0.259523	0.034609	Others	sp_O08747_UNC5C_MOUSE_Netrin_receptor_UNC5C_OS=Mus_musculus_OX=10090_GN=Unc5c_PE=1_SV=1	58.333	48	19	1	160	207	259	305	8.43e-09	61.2
pvir_s00346g127	16.4387	68.7099	2.0057	0.133228	0	0.890112	12.8429	Others	sp_Q8NBS9_TXND5_HUMAN_Thioredoxin_domain-containing_protein_5_OS=Homo_sapiens_OX=9606_GN=TXNDC5_PE=1_SV=2	32.335	167	105	3	7	165	258	424	4.29e-30	117
pvir_s00824g24	0	68.7018	0	0	0	0.067208	0		NA
pvir_s136474g2	8.78028	68.7009	20.0062	14.2941	17.2283	1.38356	1.04215		NA
pvir_s00068g202	0.244637	68.5363	41.076	1.68986	2.03294	0.626785	18.1179	Others	sp_Q9Y3Q3_TMED3_HUMAN_Transmembrane_emp24_domain-containing_protein_3_OS=Homo_sapiens_OX=9606_GN=TMED3_PE=1_SV=1	43.011	186	104	2	34	218	26	210	6.91e-50	165
pvir_s75596g47	0	68.3492	0	0	0.30128	0	0.511428	Proteinase Inhibitor	sp_Q9JHB3_TIMP4_MOUSE_Metalloproteinase_inhibitor_4_OS=Mus_musculus_OX=10090_GN=Timp4_PE=2_SV=1	27.273	154	88	6	22	169	29	164	1.75e-06	50.4
pvir_s00303g98	0.571871	67.8594	0	0	0	0	0		NA
pvir_s00733g77	0	67.1338	0	0	0	0	0	Others	sp_Q9H0B8_CRLD2_HUMAN_Cysteine-rich_secretory_protein_LCCL_domain-containing_2_OS=Homo_sapiens_OX=9606_GN=CRISPLD2_PE=2_SV=1	30.964	197	114	9	24	204	56	246	3.98e-13	71.6
pvir_s136476g62	0.124617	66.5389	2.73718	1.24294	1.62662	5.74518	3.30082		NA	30.973	452	279	5	5	445	12	441	4.11e-76	247
pvir_s01329g43	0	66.4712	0	0.078663	0	0	16.0481	Others	sp_Q8MP06_SNO1_TYRJA_Senecionine_N-oxygenase_OS=Tyria_jacobaeae_OX=179666_GN=sno1_PE=1_SV=1	27.859	341	227	8	4	340	27	352	3.3e-29	122
pvir_s00439g141	0	65.6185	0	0.251197	0	0	0	Others	sp_P82976_GBX1_MOUSE_Homeobox_protein_GBX-1_OS=Mus_musculus_OX=10090_GN=Gbx1_PE=2_SV=2	60.248	161	50	3	155	302	258	417	2.5e-52	180
pvir_s02405g50	4.22022	63.8732	19.057	23.0297	13.2899	4.29283	1.50698	Others	sp_Q802F3_SEP15_DANRE_Selenoprotein_F_OS=Danio_rerio_OX=7955_GN=selenof_PE=2_SV=2	45.385	130	58	2	26	143	24	152	4.19e-33	117
pvir_s01280g77	2.63988	63.7964	5.87526	1.30435	6.53397	12.1899	3.53091		NA
pvir_s00116g36	0	63.6539	23.57	1.23652	0.59442	9.26637	2.474		NA
pvir_s00401g134	1.37235	63.1846	6.88856	33.8909	3.2028	10.7204	4.94965	Defence	sp_Q17005_LYSC1_ANOGA_Lysozyme_c-1_OS=Anopheles_gambiae_OX=7165_GN=AGAP007347_PE=2_SV=2	33.108	148	82	3	1	144	1	135	1.09e-19	82.4
pvir_s133731g1	0	62.6894	6.49415	0	0	0	14.0614		NA
pvir_s01130g21	0	62.6797	12.9381	0.29205	0	0.279589	1.47577		NA
pvir_s136447g58	0.639307	61.1885	0.162012	0	0	0.038089	0	Potential Foot Protein	sp_P10079_FBP1_STRPU_Fibropellin-1_OS=Strongylocentrotus_purpuratus_OX=7668_GN=EGF1_PE=1_SV=2	50.369	407	198	2	167	572	180	583	1.19e-130	420
pvir_s00451g273	2.98852	60.6042	0.940112	0.659723	0.269003	0.36408	0.212594	Others	sp_P17644_ACH2_DROME_Acetylcholine_receptor_subunit_alpha-like_2_OS=Drosophila_melanogaster_OX=7227_GN=nAChRalpha2_PE=2_SV=1	47.601	521	214	4	22	491	40	552	6.83e-176	509
pvir_s136446g11	0	60.5265	6.19434	0.880781	0.454842	1.99912	6.66158	Others	sp_Q95XZ6_LAAT1_CAEEL_Lysosomal_amino_acid_transporter_1_OS=Caenorhabditis_elegans_OX=6239_GN=laat-1_PE=1_SV=2	20.132	303	220	7	2	289	16	311	1.74e-06	53.1
pvir_s00137g35	0	59.7637	0	0	0	0	0	Protein Processing	sp_Q19673_TYR3_CAEEL_Putative_tyrosinase-like_protein_tyr-3_OS=Caenorhabditis_elegans_OX=6239_GN=tyr-3_PE=3_SV=5	34.323	303	168	7	91	371	108	401	5.87e-43	169
pvir_s00545g28	15.2147	59.6627	15.1343	29.177	11.32	6.86658	3.4577	Others	sp_P61923_COPZ1_HUMAN_Coatomer_subunit_zeta-1_OS=Homo_sapiens_OX=9606_GN=COPZ1_PE=1_SV=1	64.407	177	63	0	1	177	1	177	1.4e-85	252
pvir_s00018g79	0	59.6578	0	0.098639	0	0	0.073956		NA
pvir_s00145g294	0.358078	59.1938	13.187	2.45494	0.502272	0.485728	13.9871	Others	sp_Q8BJ52_PLPR5_MOUSE_Phospholipid_phosphatase-related_protein_type_5_OS=Mus_musculus_OX=10090_GN=Plppr5_PE=2_SV=1	27.301	326	186	10	55	358	15	311	4.79e-31	124
pvir_s00296g102	0.167512	58.9878	0	0	0	0	0.284698		NA
pvir_s00116g9	0.042314	58.7772	0.446025	3.46019	0	0.219886	2.49829	Protein Processing	sp_P13674_P4HA1_HUMAN_Prolyl_4-hydroxylase_subunit_alpha-1_OS=Homo_sapiens_OX=9606_GN=P4HA1_PE=1_SV=2	31.504	565	313	19	5	531	3	531	5.16e-66	226
pvir_s00068g42	0	56.399	0.053985	0.019999	0.015501	0	0		NA
pvir_s00968g67	0.059179	55.7132	0.031231	0.046204	0	0	0.141968	Protein Processing	sp_Q9R0E1_PLOD3_MOUSE_Multifunctional_procollagen_lysine_hydroxylase_and_glycosyltransferase_LH3_OS=Mus_musculus_OX=10090_GN=Plod3_PE=1_SV=1	41.268	710	407	6	25	733	41	741	0	633
pvir_s00319g145	0.04033	55.5088	9.78004	1.16257	0.292131	0.179703	2.09433		NA
pvir_s00693g129	0	54.5837	0	0	0	0	0		NA
pvir_s00319g79	11.2933	53.8503	13.0265	10.8021	4.10942	12.5946	16.117	Others	sp_P30043_BLVRB_HUMAN_Flavin_reductase_(NADPH)_OS=Homo_sapiens_OX=9606_GN=BLVRB_PE=1_SV=3	27.189	217	122	7	2	208	5	195	7.8e-13	68.6
pvir_s136446g64	0	53.3501	3.13277	0.954048	0	0	0.688374	Protein Processing	sp_P83088_FUCTC_DROME_Alpha-(1,3)-fucosyltransferase_C_OS=Drosophila_melanogaster_OX=7227_GN=FucTC_PE=2_SV=4	31.19	311	176	13	84	364	115	417	9.94e-33	130
pvir_s00142g9	3.18273	53.1646	10.8353	18.654	6.11982	2.43874	1.32859	Protein Processing	sp_P13679_SC11C_CANLF_Signal_peptidase_complex_catalytic_subunit_SEC11C_OS=Canis_lupus_familiaris_OX=9615_GN=SEC11C_PE=1_SV=3	83.429	175	29	0	8	182	17	191	2.61e-107	308
pvir_s00733g45	9.34087	53.0903	5.61258	13.0606	7.5319	1.05171	1.62289	Others	sp_H9D1R1_TXD12_EPICO_Thioredoxin_domain-containing_protein_12_OS=Epinephelus_coioides_OX=94232_GN=Txndc12_PE=1_SV=1	47.887	142	74	0	5	146	14	155	4.19e-49	159
pvir_s00296g95	0	52.4542	0	0	0	0	0	Potential Foot Protein	sp_P46530_NOTC1_DANRE_Neurogenic_locus_notch_homolog_protein_1_OS=Danio_rerio_OX=7955_GN=notch1a_PE=2_SV=1	33.721	860	480	36	24	844	338	1146	4.74e-103	355
pvir_s00409g52	0	52.1857	0	0.062799	0	0	0		NA
pvir_s03437g30	7.09276	52.0075	5.03523	3.3836	9.19502	6.45549	2.07288	Others	sp_Q7JVE7_SWET1_DROME_Sugar_transporter_SWEET1_OS=Drosophila_melanogaster_OX=7227_GN=slv_PE=2_SV=1	27.957	186	128	2	13	195	16	198	7.32e-15	73.9
pvir_s00137g377	19.4704	51.9105	15.3275	18.303	6.38684	5.63387	4.31038	Others	sp_P36609_NCS2_CAEEL_Neuronal_calcium_sensor_2_OS=Caenorhabditis_elegans_OX=6239_GN=ncs-2_PE=2_SV=2	61.622	185	71	0	1	185	1	185	1.38e-83	248
pvir_s01838g11	0	51.6307	0	0	0	0.122947	0		NA
pvir_s133793g1	0	51.5582	31.7431	3.97308	3.70678	1.39706	19.0162	Protein Processing	sp_Q8IUR5_TMTC1_HUMAN_Protein_O-mannosyl-transferase_TMTC1_OS=Homo_sapiens_OX=9606_GN=TMTC1_PE=1_SV=3	37.326	860	482	12	36	862	37	872	6.98e-179	541
pvir_s00286g5	2.96061	51.4308	20.9136	23.3233	4.45232	1.44838	1.59928	Protein Processing	sp_Q63081_PDIA6_RAT_Protein_disulfide-isomerase_A6_OS=Rattus_norvegicus_OX=10116_GN=Pdia6_PE=1_SV=2	61.609	435	150	6	12	439	16	440	0	544
pvir_s136435g39	0.079524	50.8848	0.145431	1.62156	0.048091	0	14.8952		NA
pvir_s00018g78	0	50.4497	0	0	0	0	0.598557		NA
pvir_s00296g100	0	50.1846	0	0	0.282149	0.184217	0		NA
pvir_s75596g46	0	49.9551	0	0	0	0	0		NA
pvir_s03504g3	0	49.3883	0.200417	0.242953	0	0	27.7391	Protein Processing	sp_Q9ZSJ0_RGXT2_ARATH_UDP-D-xylose:L-fucose_alpha-1,3-D-xylosyltransferase_OS=Arabidopsis_thaliana_OX=3702_GN=RGXT2_PE=1_SV=1	21.986	282	187	7	30	291	86	354	5.51e-06	50.8
pvir_s00150g22	0	49.2799	0.583006	0.085619	0	0	0.322291		NA
pvir_s01169g67	1.43354	48.9139	0.545002	0.099905	1.08143	0.6158	0.149747		NA
pvir_s00373g11	12.9327	48.6764	20.2583	31.487	15.6573	6.71356	4.23613		NA
pvir_s00693g128	0	48.6413	5.98343	0.415125	0.160748	0.09894	11.613		NA
pvir_s00887g45	4.5458	48.5635	0	0.564272	0	0	7.74144		NA
pvir_s00226g86	14.5337	48.4919	18.439	21.8212	28.6695	9.60312	7.33677	Others	sp_Q9Y3C8_UFC1_HUMAN_Ubiquitin-fold_modifier-conjugating_enzyme_1_OS=Homo_sapiens_OX=9606_GN=UFC1_PE=1_SV=3	85.629	167	24	0	1	167	1	167	2.2e-110	314
pvir_s00437g2	0	48.3397	0	0	0	0	0	Others	sp_Q5T848_GP158_HUMAN_Probable_G-protein_coupled_receptor_158_OS=Homo_sapiens_OX=9606_GN=GPR158_PE=1_SV=1	31.973	147	76	5	238	368	256	394	3.99e-13	74.7
pvir_s01169g35	0	48.1271	0	0.156719	0.080914	0	0		NA
pvir_s00145g450	0	48.1029	1.26101	0.198845	0	0.189598	0	Others	sp_Q8UWA5_CAH2_TRIHK_Carbonic_anhydrase_2_OS=Tribolodon_hakonensis_OX=151740_GN=ca2_PE=2_SV=3	37.778	270	152	7	15	281	2	258	4.87e-50	169
pvir_s00097g81	2.21685	48.0714	1.3092	2.13426	0.365508	0.226701	4.4699		NA
pvir_s00693g74	0	47.865	2.8324	1.13341	0.292174	0.090085	2.05647	Others	sp_Q9VGJ5_FER3_DROME_Protein_Fer3_OS=Drosophila_melanogaster_OX=7227_GN=fer3_PE=2_SV=2	43.75	128	63	2	71	198	26	144	2.42e-24	98.6
pvir_s01701g39	0.153494	47.7332	0.040465	0.508441	0.139038	0.114033	0.412647	Others	sp_P05164_PERM_HUMAN_Myeloperoxidase_OS=Homo_sapiens_OX=9606_GN=MPO_PE=1_SV=1	34.314	612	319	23	21	580	164	744	2.53e-85	284
pvir_s00068g49	0	47.5267	0.076776	0.085135	0	0	0.043525		NA
pvir_s01402g41	15.8557	46.9646	12.8864	13.6264	7.46612	3.94585	5.10127	Others	sp_P41250_GARS_HUMAN_Glycine--tRNA_ligase_OS=Homo_sapiens_OX=9606_GN=GARS_PE=1_SV=3	62.5	696	236	3	11	704	61	733	0	921
pvir_s00115g30	0	45.9666	5.62534	10.3266	1.01225	4.8526	13.7443	Others	sp_P74148_Y1388_SYNY3_Universal_stress_protein_Sll1388_OS=Synechocystis_sp._(strain_PCC_6803_/_Kazusa)_OX=1111708_GN=sll1388_PE=3_SV=1	26.846	149	96	3	13	152	7	151	2.01e-07	50.8
pvir_s00378g37	0.159092	45.9436	12.8588	1.54811	0.643999	0.102021	8.23466	Others	sp_A2ASS6_TITIN_MOUSE_Titin_OS=Mus_musculus_OX=10090_GN=Ttn_PE=1_SV=1	23.551	5745	3589	260	259	5778	4276	9442	0	670
pvir_s00711g1	0	45.6303	0	0	0	0	0.03708	Others	sp_H2A0M7_PLSP_PINMG_Peroxidase-like_protein_OS=Margaritifera_margaritifera_OX=102329_PE=1_SV=1	37.083	569	309	16	146	675	166	724	6.13e-87	293
pvir_s136481g22	5.08405	45.5836	8.2578	14.2028	8.01326	8.44127	7.56217	Others	sp_P27465_PISD_CRIGR_Phosphatidylserine_decarboxylase_proenzyme,_mitochondrial_OS=Cricetulus_griseus_OX=10029_GN=Pisd_PE=1_SV=2	55.333	300	130	1	112	407	108	407	2.68e-115	345
pvir_s03437g51	23.464	45.5665	13.748	17.875	20.5296	10.6561	12.009	Others	sp_Q5ZIZ2_SMYD5_CHICK_SET_and_MYND_domain-containing_protein_5_OS=Gallus_gallus_OX=9031_GN=SMYD5_PE=2_SV=1	61.081	370	142	1	12	381	32	399	3.06e-167	477
pvir_s00451g185	0	45.4455	0.111046	3.83408	0	0	0	Others	sp_P27485_RET4_PIG_Retinol-binding_protein_4_OS=Sus_scrofa_OX=9823_GN=RBP4_PE=1_SV=2	28.351	194	129	6	8	198	7	193	5.38e-15	74.3
pvir_s00234g74	0	45.189	0	0	0	0	0	Others	sp_P0C227_GLB_NERAL_Globin_OS=Nerita_albicilla_OX=52928_PE=1_SV=1	27.586	145	105	0	14	158	9	153	3.65e-16	74.3
pvir_s03417g42	0	44.9906	0	0.05054	0	0	29.174	Others	sp_Q2KIR8_TDH_BOVIN_L-threonine_3-dehydrogenase,_mitochondrial_OS=Bos_taurus_OX=9913_GN=TDH_PE=2_SV=1	61.755	319	115	2	29	346	49	361	1.01e-141	410
pvir_s00656g81	1.3935	44.823	0.104837	1.04496	0	30.0214	6.3012	Others	sp_Q6DJQ6_ZIC3_XENTR_Zinc_finger_protein_ZIC_3_OS=Xenopus_tropicalis_OX=8364_GN=zic3_PE=2_SV=1	48.874	444	168	16	2	424	36	441	1.75e-125	374
pvir_s00296g152	11.6337	44.419	15.8589	17.5779	13.2653	4.46239	3.61811	Others	sp_P53621_COPA_HUMAN_Coatomer_subunit_alpha_OS=Homo_sapiens_OX=9606_GN=COPA_PE=1_SV=2	78.854	1239	243	7	1	1235	1	1224	0	2081
pvir_s00296g8	0.348063	43.9327	13.7926	2.3811	0.980818	1.66632	25.8039		NA
pvir_s02269g23	4.19368	43.7173	10.0297	1.36282	6.81968	11.2457	4.46804	Protein Processing	sp_Q7SYI5_C1GTB_DANRE_Glycoprotein-N-acetylgalactosamine_3-beta-galactosyltransferase_1-B_OS=Danio_rerio_OX=7955_GN=c1galt1b_PE=2_SV=1	52.65	283	129	3	72	350	54	335	1.24e-99	302
pvir_s00627g267	25.1806	43.1374	17.5835	32.588	18.5193	21.3566	14.2647	Others	sp_Q6GL69_MK67I_XENTR_MKI67_FHA_domain-interacting_nucleolar_phosphoprotein-like_OS=Xenopus_tropicalis_OX=8364_GN=nifk_PE=2_SV=1	48.603	179	84	2	15	187	2	178	1.02e-52	176
pvir_s02929g3	0.686726	42.9747	3.21855	3.21155	0.460801	1.92743	1.70958	Others	sp_A5D6U8_ACP7_DANRE_Acid_phosphatase_type_7_OS=Danio_rerio_OX=7955_GN=acp7_PE=2_SV=1	36.49	433	225	13	37	440	27	438	1.73e-70	236
pvir_s00790g37	0.179619	42.9298	0.748791	1.91427	1.26727	0.391528	0.405134	Others	sp_Q9PUH5_PA2B9_AUSSU_Basic_phospholipase_A2_S11-61_OS=Austrelaps_superbus_OX=29156_PE=2_SV=1	34.4	125	78	2	39	160	19	142	8.41e-14	68.2
pvir_s02522g37	0	42.0056	0.571395	0	0	0	0.298284		NA
pvir_s00460g3	3.453	41.6508	12.3589	4.27736	5.89704	20.5637	9.12583		NA
pvir_s06097g1	0	41.5338	0	0.215481	0	0	0.041002		NA
pvir_s00960g50	0.044107	41.3702	0	0.515077	0.053206	0.032732	0.026284	Protein Processing	sp_P16924_P4HA1_CHICK_Prolyl_4-hydroxylase_subunit_alpha-1_OS=Gallus_gallus_OX=9031_GN=P4HA1_PE=1_SV=1	42.914	501	270	8	14	510	25	513	5.06e-135	404
pvir_s136446g276	0	41.3389	0	0	0	0	0	Others	sp_Q5T848_GP158_HUMAN_Probable_G-protein_coupled_receptor_158_OS=Homo_sapiens_OX=9606_GN=GPR158_PE=1_SV=1	31.008	129	77	3	183	307	247	367	6.14e-11	67.4
pvir_s01056g50	0	41.3243	0	0	0	0	0		NA
pvir_s00656g61	24.2326	41.031	16.8639	14.4948	16.1655	11.7153	7.37087	Others	sp_Q3T062_RRP15_BOVIN_RRP15-like_protein_OS=Bos_taurus_OX=9913_GN=RRP15_PE=2_SV=1	41.584	202	96	5	38	229	95	284	1.24e-38	138
pvir_s00301g91	5.49119	40.7164	21.1041	19.4438	12.463	9.26823	13.2498	Protein Processing	sp_Q5R4Q3_SEC62_PONAB_Translocation_protein_SEC62_OS=Pongo_abelii_OX=9601_GN=SEC62_PE=2_SV=1	40.933	386	210	9	1	376	1	378	8.6e-71	230
pvir_s136446g156	0	40.6504	0	0	0	0	0		NA
pvir_s00658g122	0	40.137	0.560527	0.294923	0.639154	0.618601	0		sp_P25666_HTRL_ECOLI_Protein_HtrL_OS=Escherichia_coli_(strain_K12)_OX=83333_GN=htrL_PE=2_SV=2	27.751	209	131	9	46	240	4	206	4.76e-07	53.9
pvir_s00410g196	0.314534	39.8862	24.8126	0.927074	0.302325	0.139549	1.93327		NA
pvir_s00439g87	1.89409	39.6988	5.07474	2.82136	0.434744	1.61997	0.611167		NA
pvir_s00079g169	0	39.6856	15.525	10.7066	0.867055	0	13.2045	Others	sp_Q6ZFH6_RCN11_ORYSJ_Beta-1,2-xylosyltransferase_RCN11_OS=Oryza_sativa_subsp._japonica_OX=39947_GN=RCN11_PE=1_SV=1	25.833	360	227	9	114	438	151	505	1.27e-27	119
pvir_s00049g27	0	39.3965	11.307	0.59192	0.050955	0.250767	2.61896	Others	sp_P78545_ELF3_HUMAN_ETS-related_transcription_factor_Elf-3_OS=Homo_sapiens_OX=9606_GN=ELF3_PE=1_SV=1	34.743	331	169	15	203	519	59	356	2.54e-40	152
pvir_s00383g6	16.8566	39.3851	18.51	16.0012	24.5033	11.9816	10.2143	Others	sp_Q6AXQ2_EFC11_RAT_EF-hand_calcium-binding_domain-containing_protein_11_OS=Rattus_norvegicus_OX=10116_GN=Efcab11_PE=2_SV=1	42.767	159	88	1	9	167	3	158	5.77e-39	133
pvir_s00410g44	4.68762	39.2996	7.1909	17.652	12.6383	4.55779	1.56611		NA
pvir_s00246g127	0.023903	39.0926	0.201953	0.298937	0	0	25.6087	Others	sp_Q0EEE2_PTHD3_MOUSE_Patched_domain-containing_protein_3_OS=Mus_musculus_OX=10090_GN=Ptchd3_PE=1_SV=1	21.606	847	612	16	16	833	82	905	1.79e-51	198
pvir_s00521g33	2.34597	39.0714	3.14426	15.0264	5.76109	1.06316	1.37691	Others	sp_Q9JI85_NUCB2_RAT_Nucleobindin-2_OS=Rattus_norvegicus_OX=10116_GN=Nucb2_PE=1_SV=1	50.154	325	151	2	41	363	49	364	2.38e-96	302
pvir_s01427g21	0.067164	39.0476	0.118238	0.017504	0.027132	0.05005	0.21552	Potential Foot Protein	sp_P21783_NOTC1_XENLA_Neurogenic_locus_notch_homolog_protein_1_OS=Xenopus_laevis_OX=8355_GN=notch1_PE=1_SV=3	32.156	1048	508	46	28	937	420	1402	5.92e-98	342
pvir_s00611g14	0.304675	38.5991	5.32125	10.1667	0.210041	1.71209	1.45283	Others	sp_Q9Z1K8_YLAT1_MOUSE_Y+L_amino_acid_transporter_1_OS=Mus_musculus_OX=10090_GN=Slc7a7_PE=1_SV=1	41.935	496	286	1	25	518	3	498	4.22e-132	396
pvir_s00274g111	0	38.1285	0	0	0	0	1.32977		NA
pvir_s00107g66	0	37.5118	0	0.0968	0	0	0	Proteinase Inhibitor	sp_Q9VH14_TIMP_DROME_Tissue_inhibitor_of_metalloproteinase_OS=Drosophila_melanogaster_OX=7227_GN=Timp_PE=1_SV=1	31.818	132	80	3	19	149	25	147	5.78e-14	71.2
pvir_s00137g535	4.17715	37.3326	0.988652	8.94739	4.01184	8.81652	3.20006	Others	sp_P02212_GLB1_ANABR_Globin-1_OS=Anadara_broughtonii_OX=148819_PE=1_SV=1	32.374	139	89	2	15	153	10	143	1.61e-19	82.8
pvir_s00346g185	0	37.1227	11.7537	0.24536	0	0	0.091341		NA
pvir_s136481g49	0	36.6478	0	0	0	0	0		NA
pvir_s136465g9	0	35.9839	0	0.055806	0	0	0	Others	sp_Q76EC5_CHST9_MOUSE_Carbohydrate_sulfotransferase_9_OS=Mus_musculus_OX=10090_GN=Chst9_PE=2_SV=1	38	100	51	4	127	221	178	271	1.98e-08	58.9
pvir_s00932g1	8.43112	35.7916	18.4742	18.5201	8.79962	4.18256	1.64554	Others	sp_P35605_COPB2_BOVIN_Coatomer_subunit_beta'_OS=Bos_taurus_OX=9913_GN=COPB2_PE=1_SV=3	63.077	130	48	0	1	130	666	795	2.07e-48	169
pvir_s00145g209	0.163179	35.6195	7.02353	1.13497	0.29293	1.2625	0.908773	Others	sp_O44252_ROST_DROME_Protein_rolling_stone_OS=Drosophila_melanogaster_OX=7227_GN=rost_PE=2_SV=2	29.658	263	159	8	15	264	8	257	3.21e-23	99.8
pvir_s136435g16	0	35.5211	0	0.039489	0	0.038579	0		NA
pvir_s00585g75	6.08156	35.2764	17.4507	17.8314	17.5465	4.54071	2.15016	Others	sp_Q5I0B5_EIF3J_XENTR_Eukaryotic_translation_initiation_factor_3_subunit_J_OS=Xenopus_tropicalis_OX=8364_GN=eif3j_PE=2_SV=2	43.137	255	121	8	2	235	4	255	1.12e-40	143
pvir_s01918g35	0	35.2709	2.95919	1.97279	0.152539	0	23.8881	Defense	sp_Q86RS3_DFP_MANSE_Putative_defense_protein_Hdd11-like_OS=Manduca_sexta_OX=7130_PE=2_SV=1	28.488	172	105	4	6	174	7	163	6.52e-15	72.8
pvir_s00189g135	19.4757	35.2416	8.13048	19.9326	16.7245	4.24792	7.03519	Others	sp_Q9EPZ8_RN103_RAT_E3_ubiquitin-protein_ligase_RNF103_OS=Rattus_norvegicus_OX=10116_GN=Rnf103_PE=2_SV=1	32.641	674	409	15	19	672	19	667	2.35e-104	335
pvir_s01298g41	0	34.5959	0.20676	0.455957	0	0	0.631218	Others	sp_Q7YQK9_TSN7_PONPY_Tetraspanin-7_OS=Pongo_pygmaeus_OX=9600_GN=TSPAN7_PE=2_SV=1	25.969	258	163	6	10	262	8	242	5.1e-18	84
pvir_s00037g160	0	34.3373	0	0	0.035014	0	0.008708	Defense	sp_Q6YHK3_CD109_HUMAN_CD109_antigen_OS=Homo_sapiens_OX=9606_GN=CD109_PE=1_SV=2	30.629	1479	890	38	5	1420	12	1417	0	636
pvir_s01427g2	0	34.3011	0	0	0	0	0		NA
pvir_s02752g14	0	33.8733	7.28355	0.181205	0	0	0.340536	Others	sp_Q9VGJ5_FER3_DROME_Protein_Fer3_OS=Drosophila_melanogaster_OX=7227_GN=fer3_PE=2_SV=2	69.697	66	20	0	131	196	79	144	9.51e-27	105
pvir_s00383g51	3.06749	33.82	3.35069	12.4903	7.4263	0.305525	0.239454	Others	sp_O35587_TMEDA_MESAU_Transmembrane_protein_Tmp21_OS=Mesocricetus_auratus_OX=10036_GN=TMED10_PE=1_SV=1	69.634	191	52	2	20	206	31	219	2.18e-91	270
pvir_s00028g5	0	33.7971	0	0	0	0	0	Proteinase Inhibitor	sp_Q99574_NEUS_HUMAN_Neuroserpin_OS=Homo_sapiens_OX=9606_GN=SERPINI1_PE=1_SV=1	31.016	374	240	7	13	372	23	392	1.72e-53	185
pvir_s00432g18	0.058618	33.4971	0	0	0	0	18.0834	Others	sp_Q7SYH5_SC5A8_XENLA_Sodium-coupled_monocarboxylate_transporter_1_OS=Xenopus_laevis_OX=8355_GN=slc5a8_PE=2_SV=1	41.009	317	181	3	1	312	232	547	3.66e-70	235
pvir_s00432g20	0	33.4935	6.35343	0.455055	0.140986	0.086761	2.15196	Others	sp_Q9TTC7_FUT2_HYLLA_Galactoside_2-alpha-L-fucosyltransferase_2_OS=Hylobates_lar_OX=9580_GN=FUT2_PE=3_SV=1	28.571	273	178	6	139	402	69	333	9.03e-25	107
pvir_s00234g91	0	33.4715	0	0	0	0	0	Proteinase Inhibitor	sp_Q99574_NEUS_HUMAN_Neuroserpin_OS=Homo_sapiens_OX=9606_GN=SERPINI1_PE=1_SV=1	31.965	341	213	6	1	328	59	393	2.54e-53	183
pvir_s00658g76	0.078358	33.3458	0.082288	0.12119	0	0	0.092	Others	sp_Q9PT61_OTX5B_XENLA_Homeobox_protein_otx5-B_OS=Xenopus_laevis_OX=8355_GN=otx5-b_PE=2_SV=1	49.477	287	103	10	71	317	6	290	2.55e-68	218
pvir_s00234g90	0	33.2969	0	0	0	0	0	Proteinase Inhibitor	sp_Q99574_NEUS_HUMAN_Neuroserpin_OS=Homo_sapiens_OX=9606_GN=SERPINI1_PE=1_SV=1	30.159	378	250	5	11	376	23	398	1.2e-59	201
pvir_s00274g106	0	33.0351	0	0	0	0	0		NA
pvir_s136481g96	8.42429	32.6104	3.52075	20.0995	9.47118	1.12801	0.964177	Others	sp_P49020_TMED2_CRIGR_Transmembrane_emp24_domain-containing_protein_2_(Fragment)_OS=Cricetulus_griseus_OX=10029_GN=TMED2_PE=1_SV=1	77.957	186	40	1	20	205	12	196	2.71e-109	314
pvir_s00270g34	0.838645	32.2201	4.23672	1.46737	8.08435	1.86607	0.749191	Others	sp_A2X6E6_SUT5_ORYSI_Sucrose_transport_protein_SUT5_OS=Oryza_sativa_subsp._indica_OX=39946_GN=SUT5_PE=3_SV=1	24.621	264	126	10	70	315	66	274	2.12e-06	53.9
pvir_s00785g8	0	32.03	3.42232	0.401011	0	0.114681	0.428944		NA
pvir_s00437g18	4.40679	31.948	13.2958	6.61977	3.99776	3.5412	2.61739	Others	sp_Q9XUE6_PMM_CAEEL_Probable_phosphomannomutase_OS=Caenorhabditis_elegans_OX=6239_GN=F52B11.2_PE=3_SV=2	58.091	241	100	1	6	246	7	246	5.94e-102	300
pvir_s00459g27	0	31.919	0.125665	0	0	0	0		NA
pvir_s00137g87	0	31.7512	0	0	0	0	0	Extracellular Matrix	sp_Q868Z9_PPN_DROME_Papilin_OS=Drosophila_melanogaster_OX=7227_GN=Ppn_PE=1_SV=2	39.552	134	77	2	25	154	2064	2197	7.19e-23	101
pvir_s00068g43	0	31.7394	0	0	0	0	0		NA
pvir_s00219g145	0	31.437	0.258795	0.127489	0	0	0	Protein Processing	sp_P86952_TYRO_PINMA_Tyrosinase-like_protein_OS=Pinctada_maxima_OX=104660_PE=1_SV=1	39.823	339	174	10	70	386	107	437	1.97e-56	199
pvir_s00451g310	18.2777	31.4066	7.6036	0.447218	0	0.355362	0.563109	Others	sp_P18488_EMS_DROME_Homeotic_protein_empty_spiracles_OS=Drosophila_melanogaster_OX=7227_GN=ems_PE=2_SV=2	62.5	104	28	5	141	238	363	461	3.34e-31	124
pvir_s00887g8	0.055953	31.2366	1.26131	4.12993	14.6871	0.862333	1.03411	Defense	sp_Q96RW7_HMCN1_HUMAN_Hemicentin-1_OS=Homo_sapiens_OX=9606_GN=HMCN1_PE=1_SV=2	38.969	485	267	5	66	527	4391	4869	3.76e-102	360
pvir_s01918g15	0	31.1582	0.500156	0	3.89033	0	0		NA
pvir_s00658g153	5.90405	30.8788	5.71648	9.29758	9.14763	2.57887	2.6545	Protein Processing	sp_Q9VTK2_POMT1_DROME_Protein_O-mannosyltransferase_1_OS=Drosophila_melanogaster_OX=7227_GN=rt_PE=2_SV=2	50.242	621	282	5	19	617	145	760	0	651
pvir_s136446g196	0	30.7172	0	1.77126	0	0.788742	0		NA
pvir_s00137g268	4.91712	30.6233	8.7794	2.55134	7.63174	6.67263	3.11809	Others	sp_Q9VZW5_FMAR_DROME_FMRFamide_receptor_OS=Drosophila_melanogaster_OX=7227_GN=FMRFaR_PE=2_SV=1	27.246	345	224	6	44	388	111	428	2.24e-34	139
pvir_s00014g77	0	30.5849	10.2851	0	0.634432	1.58036	4.17597		NA
pvir_s00439g171	0.103254	30.436	0	0	0	0	0.059959		NA
pvir_s00091g93	6.54467	30.4329	3.9083	2.40994	8.06023	7.72158	1.16519		NA
pvir_s00007g82	12.8659	30.4213	11.646	13.2144	7.71841	6.45413	2.54485	Others	sp_Q99ND9_RWDD1_RAT_RWD_domain-containing_protein_1_OS=Rattus_norvegicus_OX=10116_GN=Rwdd1_PE=2_SV=1	46.781	233	120	3	1	231	1	231	1e-54	178
pvir_s00037g163	0.028367	29.9982	0	0.077754	0	0.021172	0.03426	Defense	sp_Q6YHK3_CD109_HUMAN_CD109_antigen_OS=Homo_sapiens_OX=9606_GN=CD109_PE=1_SV=2	31.212	1477	876	39	25	1450	28	1415	0	643
pvir_s01402g26	6.48303	29.9613	1.576	16.8301	14.0136	1.07921	1.05629	Others	sp_P21613_KINH_DORPE_Kinesin_heavy_chain_OS=Doryteuthis_pealeii_OX=1051067_PE=2_SV=1	75.417	960	215	9	13	964	6	952	0	1464
pvir_s00189g352	9.817	29.9231	15.0749	14.8613	1.86005	5.01903	14.2736		NA
pvir_s00378g18	0	29.7696	0	0	0	0	0		NA
pvir_s00142g14	0.101695	29.7078	0.085951	3.75447	0.39455	0.136462	0.024497	Potential Foot Protein	sp_O35516_NOTC2_MOUSE_Neurogenic_locus_notch_homolog_protein_2_OS=Mus_musculus_OX=10090_GN=Notch2_PE=1_SV=2	32.699	1104	521	48	49	1037	65	1061	1.16e-108	377
pvir_s00189g394	0.053109	29.6011	18.7326	0.412732	0.511539	1.21969	1.387	Protein Processing	sp_Q9CXT6_KDM8_MOUSE_Bifunctional_peptidase_and_arginyl-hydroxylase_JMJD5_OS=Mus_musculus_OX=10090_GN=Kdm8_PE=1_SV=1	26.432	227	155	4	38	255	179	402	1.27e-15	82
pvir_s00964g1	0	29.4336	0	0.137246	0	0	0.103921		NA
pvir_s00037g161	0	29.4214	0.075567	0	0.173556	0	0.138122	Defense	sp_Q6YHK3_CD109_HUMAN_CD109_antigen_OS=Homo_sapiens_OX=9606_GN=CD109_PE=1_SV=2	31.315	1453	864	39	23	1423	28	1398	0	632
pvir_s00010g10	0	29.3704	0	0.212128	0	0.608178	0		NA
pvir_s00516g29	0	29.2896	0	0	0	0	0.110593		NA
pvir_s00627g100	0.344084	29.1681	11.8636	3.41222	7.01918	4.47297	15.4558		NA
pvir_s02139g56	0	29.1488	0	0	0	3.63466	0		NA
pvir_s01280g141	4.50459	29.1125	8.5196	20.0457	5.99289	11.1472	9.86283	Others	sp_A0LMC0_PHNW_SYNFM_2-aminoethylphosphonate--pyruvate_transaminase_OS=Syntrophobacter_fumaroxidans_(strain_DSM_10017_/_MPOB)_OX=335543_GN=phnW_PE=3_SV=1	48.476	361	181	4	49	408	13	369	3.16e-113	339
pvir_s00115g102	2.3126	28.9708	4.07706	4.69102	1.5747	1.1552	0.418282	Others	sp_Q9H173_SIL1_HUMAN_Nucleotide_exchange_factor_SIL1_OS=Homo_sapiens_OX=9606_GN=SIL1_PE=1_SV=1	38.952	439	247	9	23	446	25	457	4.45e-96	300
pvir_s00028g7	0	28.909	0	0	0	0	0	Proteinase Inhibitor	sp_P01008_ANT3_HUMAN_Antithrombin-III_OS=Homo_sapiens_OX=9606_GN=SERPINC1_PE=1_SV=1	32.086	374	239	8	18	377	89	461	7.83e-53	184
pvir_s136432g44	0	28.7214	0.167787	0	0.189653	0.117127	0.091304		NA
pvir_s09247g9	5.10963	28.5629	0.852092	0.435041	2.47092	1.56678	1.84183	Others	sp_Q6DBY9_CHST1_DANRE_Carbohydrate_sulfotransferase_1_OS=Danio_rerio_OX=7955_GN=chst1_PE=2_SV=2	28.116	345	213	9	57	369	69	410	3.99e-25	108
pvir_s00373g141	0	28.2089	0	0	0	0.029125	0	Others	sp_Q9M9E8_FB92_ARATH_F-box_protein_At1g78280_OS=Arabidopsis_thaliana_OX=3702_GN=At1g78280_PE=2_SV=3	32.95	261	128	12	141	373	117	358	2.03e-25	115
pvir_s00226g77	0.811184	27.9195	11.3939	9.34958	2.18275	0.548001	4.82719		NA
pvir_s00018g77	0	27.9068	0	0	0	0	0.179879		NA
pvir_s00161g3	0	27.8417	0	0.074795	0	0.570385	0	Proteinase Inhibitor	sp_Q9D154_ILEUA_MOUSE_Leukocyte_elastase_inhibitor_A_OS=Mus_musculus_OX=10090_GN=Serpinb1a_PE=1_SV=1	36.104	385	216	10	17	387	11	379	7.22e-67	222
pvir_s00007g119	2.12841	27.8146	7.06666	12.932	4.99216	0.767963	1.68334	Others	sp_P41823_SY65_APLCA_Synaptotagmin-1_OS=Aplysia_californica_OX=6500_GN=SYT1_PE=1_SV=2	75.176	427	97	5	8	427	4	428	0	591
pvir_s00137g82	0	27.5663	0	0	0	0	0		NA
pvir_s00346g167	0	27.4417	8.24457	1.74171	1.27623	0.087428	4.89095	Lectin-related	sp_Q4V885_COL12_RAT_Collectin-12_OS=Rattus_norvegicus_OX=10116_GN=Colec12_PE=2_SV=1	34.848	132	77	5	99	226	606	732	1.35e-13	72.8
pvir_s01850g291	0.245269	27.299	2.54485	1.6655	0.856667	0.176779	2.03196		NA
pvir_s00392g61	0.766754	27.289	0.998001	0	2.24948	2.22465	0.32287	Others	sp_Q6IMN6_CAPR2_HUMAN_Caprin-2_OS=Homo_sapiens_OX=9606_GN=CAPRIN2_PE=1_SV=1	29.851	134	89	3	39	167	991	1124	2.34e-10	61.6
pvir_s00097g415	0	26.8849	0.12345	2.53691	1.35299	3.33858	3.85427		NA
pvir_s136476g68	0	26.8761	15.9141	6.60558	0.786224	5.89543	2.551	Others	sp_P56404_AQP8_MOUSE_Aquaporin-8_OS=Mus_musculus_OX=10090_GN=Aqp8_PE=2_SV=1	73.438	320	80	2	70	387	119	435	1.49e-175	499
pvir_s01056g4	0	26.7927	0	0	0.114824	0	0.056049		NA
pvir_s00776g48	0	26.7828	0.391788	0.142993	0	0.545979	0.317196	Potential Foot Protein	sp_Q19319_CADH4_CAEEL_Cadherin-4_OS=Caenorhabditis_elegans_OX=6239_GN=cdh-4_PE=1_SV=3	31.429	105	59	3	36	135	3895	3991	1.28e-08	56.6
pvir_s00819g65	0.067918	26.7076	0	0.026491	0	0	0.020327	Others	sp_Q20930_MIG17_CAEEL_Metalloprotease_mig-17_OS=Caenorhabditis_elegans_OX=6239_GN=mig-17_PE=1_SV=3	25.705	319	196	15	310	609	208	504	9.78e-21	99.8
pvir_s00451g395	8.8518	26.5731	9.93665	11.1364	16.5032	6.1888	6.41566	Others	sp_Q5BJJ7_BCCIP_DANRE_Protein_BCCIP_homolog_OS=Danio_rerio_OX=7955_GN=bccip_PE=2_SV=1	37.667	300	170	6	2	286	3	300	2.76e-62	201
pvir_s00137g306	0.050531	26.4717	11.8676	2.67169	0	1.91091	6.0954		NA
pvir_s03013g61	0.103712	26.1609	0.109212	0.201546	0.437151	0	0.52353	Others	sp_P47239_PAX7_MOUSE_Paired_box_protein_Pax-7_OS=Mus_musculus_OX=10090_GN=Pax7_PE=1_SV=2	75.177	282	58	7	28	304	34	308	3.91e-140	414
pvir_s00451g110	0	26.1019	5.28182	0.552676	0	0.105464	10.07		NA
pvir_s00219g30	2.62045	26.0953	3.75754	5.25973	8.35313	9.90172	4.23975		NA
pvir_s00219g119	0	26.0615	6.01205	0.223846	0	0	0.02853	Others	sp_Q1LZF1_PAX6_BOVIN_Paired_box_protein_Pax-6_OS=Bos_taurus_OX=9913_GN=PAX6_PE=2_SV=1	61.707	457	110	17	47	477	5	422	1.22e-169	487
pvir_s00203g127	0	25.8646	0.893665	0.48356	0	0	10.6342		NA
pvir_s00968g96	0.123073	25.6617	1.03576	12.5565	3.25409	0.045515	0.727808	Others	sp_Q5T7P8_SYT6_HUMAN_Synaptotagmin-6_OS=Homo_sapiens_OX=9606_GN=SYT6_PE=1_SV=3	40.816	294	162	6	99	385	208	496	1.26e-61	209
pvir_s00068g8	2.4159	25.5418	0.699523	9.39651	1.19595	0.429557	1.02482	Protein Processing	sp_Q17QJ7_P5CR2_BOVIN_Pyrroline-5-carboxylate_reductase_2_OS=Bos_taurus_OX=9913_GN=PYCR2_PE=2_SV=1	51.119	268	126	2	23	285	1	268	2.05e-89	272
pvir_s01280g81	0.107664	25.3192	0	0	0	0	0.063883	Others	sp_Q8BL97_SRSF7_MOUSE_Serine/arginine-rich_splicing_factor_7_OS=Mus_musculus_OX=10090_GN=Srsf7_PE=1_SV=1	39.744	78	44	2	43	120	37	111	4.49e-11	66.6
pvir_s02669g11	13.1232	25.0651	6.96894	9.70355	7.71589	2.62192	2.13299	Others	sp_A7MAZ3_UBA5_BOVIN_Ubiquitin-like_modifier-activating_enzyme_5_OS=Bos_taurus_OX=9913_GN=UBA5_PE=2_SV=1	63.682	402	101	5	3	360	4	404	8.91e-171	484
pvir_s02405g89	4.03584	25.0524	9.43079	5.92462	6.58609	2.45421	1.40095	Others	sp_Q9Y345_SC6A5_HUMAN_Sodium-_and_chloride-dependent_glycine_transporter_2_OS=Homo_sapiens_OX=9606_GN=SLC6A5_PE=1_SV=3	45.955	618	304	7	56	653	179	786	0	553
pvir_s00137g44	0.08481	24.8918	1.8773	0.495364	0.102343	0.283312	2.6047	Others	sp_Q5BIZ0_MFD4A_XENTR_Major_facilitator_superfamily_domain-containing_protein_4A_OS=Xenopus_tropicalis_OX=8364_GN=mfsd4a_PE=2_SV=1	28.866	485	302	7	37	481	5	486	4.14e-58	204
pvir_s133835g77	0	24.5313	13.6747	1.7727	0.09804	0.120729	2.16095	Calcium Regulation	sp_P41044_CAB32_DROME_Calbindin-32_OS=Drosophila_melanogaster_OX=7227_GN=Cbp53E_PE=2_SV=1	60.544	294	115	1	9	301	16	309	2.71e-127	368
pvir_s00627g2	5.0062	24.5135	7.42525	13.8679	11.5215	3.54587	2.87053	Others	sp_Q5ZIR1_SHLB1_CHICK_Endophilin-B1_OS=Gallus_gallus_OX=9031_GN=SH3GLB1_PE=2_SV=1	63.611	360	118	4	6	352	6	365	1.61e-167	474
pvir_s00097g91	9.91379	24.3195	6.27743	6.89268	8.53748	9.00387	3.75724	Others	sp_B1WB06_MET24_XENTR_Methyltransferase-like_protein_24_OS=Xenopus_tropicalis_OX=8364_GN=mettl24_PE=2_SV=1	29.114	237	139	11	72	285	121	351	3.47e-15	78.2
pvir_s02531g2	0	24.1963	3.68675	0.528336	0	0	14.7966		NA
pvir_s00281g144	0.498307	24.1667	1.7339	2.15202	15.7149	1.28282	4.19385	Others	sp_Q3U0J8_TBD2B_MOUSE_TBC1_domain_family_member_2B_OS=Mus_musculus_OX=10090_GN=Tbc1d2b_PE=1_SV=2	32.621	515	316	13	323	823	422	919	9.23e-66	246
pvir_s00271g25	0	23.9851	0	0.029737	0	0	0	Protein Processing	sp_P51559_BLI4_CAEEL_Endoprotease_bli-4_OS=Caenorhabditis_elegans_OX=6239_GN=bli-4_PE=1_SV=3	34.394	503	291	16	96	582	147	626	1.61e-70	247
pvir_s136476g144	4.22627	23.9827	5.30558	12.1019	8.90925	2.34007	4.11246	Others	sp_P70531_EF2K_RAT_Eukaryotic_elongation_factor_2_kinase_OS=Rattus_norvegicus_OX=10116_GN=Eef2k_PE=1_SV=1	49.438	267	110	10	5	256	9	265	4.23e-67	211
pvir_s01203g15	0	23.5943	0	0	0	0	0	Defense	sp_Q4ZJM9_C1QL4_MOUSE_Complement_C1q-like_protein_4_OS=Mus_musculus_OX=10090_GN=C1ql4_PE=1_SV=1	33.071	127	79	4	40	161	110	235	2.58e-08	54.7
pvir_s00346g128	4.80653	23.5288	1.45391	1.48973	1.01993	0.330243	2.33338	Others	sp_Q91W90_TXND5_MOUSE_Thioredoxin_domain-containing_protein_5_OS=Mus_musculus_OX=10090_GN=Txndc5_PE=1_SV=2	50.833	360	163	6	30	377	52	409	4.34e-126	377
pvir_s00611g27	0	23.208	0	0	0	0	0	Proteinase Inhibitor	sp_P84875_PCPI_SABMA_Carboxypeptidase_inhibitor_SmCI_OS=Sabellastarte_magnifica_OX=389514_PE=1_SV=1	44.444	108	57	1	72	179	2	106	1.65e-25	102
pvir_s00163g208	0.097572	23.103	0.668062	0.531241	0	0.180859	6.55668	Protein Processing	sp_O16374_GALT1_CAEEL_Beta-1,4-galactosyltransferase_galt-1_OS=Caenorhabditis_elegans_OX=6239_GN=galt-1_PE=1_SV=4	26.1	341	228	10	84	413	65	392	2.34e-30	125
pvir_s00101g51	15.326	22.9211	3.01265	4.7744	0.613796	0.380164	2.75882	Others	sp_Q965W1_FABP9_CAEEL_Fatty_acid-binding_protein_homolog_9_OS=Caenorhabditis_elegans_OX=6239_GN=lbp-9_PE=3_SV=1	29.771	131	90	1	7	137	22	150	7.29e-14	67.4
pvir_s00189g52	11.7941	22.8668	11.6592	12.606	10.9354	8.11804	4.10157	Others	sp_Q1RML7_MAK16_BOVIN_Protein_MAK16_homolog_OS=Bos_taurus_OX=9913_GN=MAK16_PE=2_SV=1	65.686	306	80	5	1	291	1	296	6.29e-123	356
pvir_s00189g293	0.26794	22.7637	0.749546	1.17176	1.60078	2.49742	1.66989	Others	sp_G5ED00_ZIG8_CAEEL_Zwei_Ig_domain_protein_zig-8_OS=Caenorhabditis_elegans_OX=6239_GN=zig-8_PE=1_SV=1	25.751	233	151	6	21	233	9	239	1.24e-12	69.7
pvir_s00270g36	0.424723	22.6966	6.91873	2.19284	3.14159	5.96423	1.50092	Protein Processing	sp_Q6Q4H1_JMJD6_HYDVU_Bifunctional_arginine_demethylase_and_lysyl-hydroxylase_PSR_OS=Hydra_vulgaris_OX=6087_GN=PSR_PE=1_SV=1	26.126	222	141	7	131	343	45	252	2.68e-07	55.5
pvir_s00432g22	0	22.5791	4.41419	0.769542	1.11032	2.50402	4.64244	Others	sp_Q49B93_SC5AC_MOUSE_Sodium-coupled_monocarboxylate_transporter_2_OS=Mus_musculus_OX=10090_GN=Slc5a12_PE=1_SV=1	43.674	577	301	7	18	588	6	564	8.76e-161	478
pvir_s00189g203	0.483339	22.5048	12.1365	4.82367	1.0044	0.176943	0.627143	Others	sp_Q9QXT0_CNPY2_MOUSE_Protein_canopy_homolog_2_OS=Mus_musculus_OX=10090_GN=Cnpy2_PE=1_SV=1	37.908	153	91	3	20	169	20	171	4e-31	115
pvir_s133835g2	0.553695	22.3581	0.463827	0	1.97627	0.162478	1.08995	Others	sp_P86733_KCP_HALAI_BPTI/Kunitz_domain-containing_protein_(Fragment)_OS=Haliotis_asinina_OX=109174_PE=1_SV=1	44.954	109	58	2	72	179	13	120	1.81e-25	100
pvir_s00521g47	0	22.2223	0	0	0	0	0	Cell Adhesion	sp_P0C6B8_SVEP1_RAT_Sushi,_von_Willebrand_factor_type_A,_EGF_and_pentraxin_domain-containing_protein_1_OS=Rattus_norvegicus_OX=10116_GN=Svep1_PE=1_SV=1	27.027	222	124	7	11	230	1826	2011	7.19e-16	79.7
pvir_s00410g253	0.587319	21.8249	0.385678	3.80739	0.880106	0.216712	0.172761	Others	sp_Q6PBU5_GRT1A_DANRE_Growth_hormone-regulated_TBC_protein_1-A_OS=Danio_rerio_OX=7955_GN=grtp1a_PE=2_SV=1	49.691	324	161	1	13	334	28	351	4.89e-122	357
pvir_s00130g42	0	21.7919	0.357228	0.077791	0	0.059313	3.70174	Others	sp_P42674_BP10_PARLI_Blastula_protease_10_OS=Paracentrotus_lividus_OX=7656_GN=BP10_PE=2_SV=1	31.832	333	215	6	207	534	88	413	5.12e-40	160
pvir_s00451g649	0	21.5178	0.427014	0	1.4248	0.295267	0		NA
pvir_s00693g115	0	21.4139	0.288848	0.255796	0.39628	0	6.41179		NA
pvir_s00627g158	2.76648	21.226	9.57432	9.74472	9.24973	2.98417	4.89603	Others	sp_Q9NQX5_NPDC1_HUMAN_Neural_proliferation_differentiation_and_control_protein_1_OS=Homo_sapiens_OX=9606_GN=NPDC1_PE=1_SV=2	49.624	133	62	4	132	263	180	308	3.59e-36	134
pvir_s75596g208	0.055964	21.2092	0.824701	1.39097	0.067339	1.24313	0.895753	Others	sp_Q6F2E3_IRX1_XENTR_Iroquois-class_homeodomain_protein_irx-1_OS=Xenopus_tropicalis_OX=8364_GN=irx1_PE=2_SV=1	36.397	272	142	5	96	363	92	336	1.17e-38	148
pvir_s00101g100	0	21.1735	0	0	0	0.190592	0.074873	Others	sp_O88322_NID2_MOUSE_Nidogen-2_OS=Mus_musculus_OX=10090_GN=Nid2_PE=1_SV=2	30.488	164	81	8	11	162	952	1094	1.16e-07	55.1
pvir_s01056g3	0	21.1682	0	0	0.101768	0	0		NA
pvir_s00731g8	0	21.0954	0	0	0	0	0	Proteinase Inhibitor	sp_O96790_DPGN_DIPMA_Serine_protease_inhibitor_dipetalogastin_(Fragment)_OS=Dipetalogaster_maximus_OX=72496_PE=1_SV=2	33.758	314	139	11	421	672	22	328	1.21e-28	121
pvir_s00246g122	0.126197	21.0611	6.73085	0.290401	0.299413	0.18466	3.84894		NA
pvir_s00203g123	1.40394	20.9984	10.6893	6.18742	1.63714	0.506575	0.907498	Others	sp_Q9NFT7_HXK2_DROME_Hexokinase_type_2_OS=Drosophila_melanogaster_OX=7227_GN=Hex-t2_PE=2_SV=4	28.497	193	82	3	1	137	278	470	1.66e-21	92.4
pvir_s136481g67	0.208628	20.8924	0.219289	0.430963	0	0.359508	7.42392	Others	sp_Q868T3_CCAPR_DROME_Cardioacceleratory_peptide_receptor_OS=Drosophila_melanogaster_OX=7227_GN=CCAP-R_PE=2_SV=4	31.804	327	183	15	15	317	104	414	2.49e-32	129
pvir_s01028g34	0	20.7056	0	0	0	0	0		NA
pvir_s00667g12	0	20.575	0.260139	1.19087	0.059518	1.50139	0.117465	Protein Processing	sp_H2A0L0_TYRO1_PINMG_Tyrosinase-like_protein_1_OS=Margaritifera_margaritifera_OX=102329_PE=1_SV=1	26.714	423	270	14	8	412	7	407	3.36e-31	128
pvir_s01189g12	0	20.3724	0	0	0	0	0	Others	sp_P02706_ASGR1_RAT_Asialoglycoprotein_receptor_1_OS=Rattus_norvegicus_OX=10116_GN=Asgr1_PE=1_SV=2	40.659	91	45	4	89	177	158	241	1.19e-07	54.3
pvir_s00068g47	0	20.3551	0	0	0.181696	0.111794	0		NA
pvir_s03437g85	0.741899	20.148	5.96481	2.09508	6.26264	2.5317	3.69803		NA
pvir_s00037g250	0.589447	20.0822	1.82887	1.73083	5.28556	5.25863	0.560202		NA
pvir_s00097g414	0	20.0113	0	0.107614	0	0	11.2908	Others	sp_Q9Y345_SC6A5_HUMAN_Sodium-_and_chloride-dependent_glycine_transporter_2_OS=Homo_sapiens_OX=9606_GN=SLC6A5_PE=1_SV=3	42.596	601	333	6	41	630	183	782	0	539
pvir_s00019g32	0	19.978	0	0	0	0	0	Others	sp_O14084_IMT1_SCHPO_Inositol_phosphoceramide_mannosyltransferase_1_OS=Schizosaccharomyces_pombe_(strain_972_/_ATCC_24843)_OX=284812_GN=imt1_PE=3_SV=2	31.481	108	61	3	35	135	64	165	2.48e-07	54.3
pvir_s00451g636	0	19.9493	0	0	0	0	0.23032		NA
pvir_s00101g5	0	19.6657	0	0	0.462394	0	0		NA
pvir_s00611g44	7.64264	19.6258	9.39109	12.9941	11.392	4.22811	6.7149	Others	sp_Q15042_RB3GP_HUMAN_Rab3_GTPase-activating_protein_catalytic_subunit_OS=Homo_sapiens_OX=9606_GN=RAB3GAP1_PE=1_SV=3	47.099	1017	482	19	1	998	1	980	0	915
pvir_s00068g128	0.49729	19.3026	2.09049	0.275076	0	1.78331	1.84084	Others	sp_Q96T55_KCNKG_HUMAN_Potassium_channel_subfamily_K_member_16_OS=Homo_sapiens_OX=9606_GN=KCNK16_PE=1_SV=1	37.5	240	146	1	15	254	11	246	7.76e-46	161
pvir_s03504g2	0	19.2923	0	0	0	0	7.56725		NA
pvir_s00130g49	0	19.1398	0	0	1.94849	0	8.25083		NA
pvir_s00459g29	0	19.0207	0	0	0	0	0		NA
pvir_s00281g37	0.081659	18.8014	5.94004	3.14889	0.54215	0.727644	2.33909	Phenol Processing	sp_P33727_ARSB_FELCA_Arylsulfatase_B_OS=Felis_catus_OX=9685_GN=ARSB_PE=2_SV=1	50.499	501	224	7	16	496	39	535	1.07e-174	507
pvir_s136465g28	5.23866	18.6281	5.05845	0.553602	0.367183	0.301658	0.835255		NA
pvir_s133600g39	0.06827	18.5129	7.52634	0.745553	1.36171	3.60404	3.57539		NA
pvir_s01056g80	0	18.3966	0	0	0	0	0	Cell Adhesion	sp_O14594_NCAN_HUMAN_Neurocan_core_protein_OS=Homo_sapiens_OX=9606_GN=NCAN_PE=1_SV=3	27.108	166	105	4	76	241	1060	1209	7.29e-15	77
pvir_s00068g252	0	18.3104	8.82133	0.307238	0.555206	2.44087	3.11899	Others	sp_Q5HZL5_B3G5A_XENLA_Lactosylceramide_1,3-N-acetyl-beta-D-glucosaminyltransferase_A_OS=Xenopus_laevis_OX=8355_GN=b3gnt5-a_PE=2_SV=1	32.159	227	136	8	80	292	74	296	1.14e-24	106
pvir_s00036g254	7.1144	18.2674	8.23706	8.35786	5.85147	6.38558	5.95991	Others	sp_Q8N1S5_S39AB_HUMAN_Zinc_transporter_ZIP11_OS=Homo_sapiens_OX=9606_GN=SLC39A11_PE=2_SV=3	61.159	345	118	4	1	332	1	342	1.52e-138	399
pvir_s00163g106	0	18.2391	0.056522	1.79382	2.32664	0	8.66511	Silk Gene Rregulation	sp_Q17237_SGF3_BOMMO_Silk_gland_factor_3_OS=Bombyx_mori_OX=7091_GN=SGF3_PE=2_SV=1	57.522	339	105	14	54	379	31	343	4.61e-104	315
pvir_s136484g46	0.111987	17.879	3.75209	0.344374	0.532816	0.492606	1.1665	Others	sp_Q18246_RAP1_CAEEL_Ras-related_protein_Rap-1_OS=Caenorhabditis_elegans_OX=6239_GN=rap-1_PE=3_SV=1	41.818	165	93	2	9	173	5	166	3.69e-37	132
pvir_s00595g4	0.327276	17.8174	5.35631	1.64602	1.37386	0.181093	4.10408	Proteinase Inhibitor	sp_Q28631_WFDC2_RABIT_WAP_four-disulfide_core_domain_protein_2_OS=Oryctolagus_cuniculus_OX=9986_GN=WFDC2_PE=1_SV=2	40.23	87	50	1	99	185	32	116	1.26e-11	64.3
pvir_s00303g57	0	17.7834	0	0	0	0	0		NA
pvir_s00627g10	9.57463	17.7339	7.93361	6.67591	6.74895	7.79364	4.14818	Protein Processing	sp_Q921X9_PDIA5_MOUSE_Protein_disulfide-isomerase_A5_OS=Mus_musculus_OX=10090_GN=Pdia5_PE=1_SV=1	46.64	506	252	8	1	493	1	501	1.75e-139	423
pvir_s00189g215	0	17.504	0	0	0	0	0	Others	sp_O93529_FOXB1_XENLA_Forkhead_box_protein_B1_OS=Xenopus_laevis_OX=8355_GN=foxb1_PE=2_SV=1	52.281	285	111	7	1	268	1	277	3.99e-83	256
pvir_s00246g143	0.010609	17.4519	1.23903	2.5084	0.021523	0.015874	7.01543	Others	sp_D3ZUK3_DLK2_RAT_Protein_delta_homolog_2_OS=Rattus_norvegicus_OX=10116_GN=Dlk2_PE=3_SV=1	38.961	77	33	2	10969	11045	140	202	2.02e-10	71.2
pvir_s00189g290	1.10183	17.4246	3.44708	2.93301	4.90765	2.32162	1.25002	Others	sp_Q6PB70_ANO8_MOUSE_Anoctamin-8_OS=Mus_musculus_OX=10090_GN=Ano8_PE=1_SV=3	50.763	459	221	3	17	474	37	491	6.94e-156	491
pvir_s00451g600	0	17.3956	0	0	0	0	1.07623		sp_O54873_AIMP1_CRIGR_Aminoacyl_tRNA_synthase_complex-interacting_multifunctional_protein_1_OS=Cricetulus_griseus_OX=10029_GN=AIMP1_PE=2_SV=1	36	150	86	3	12	154	198	344	2.46e-25	102
pvir_s00785g9	0	17.374	0	0.522339	0	0	0	Lectin-related	sp_P81018_LADD_ONCMY_Ladderlectin_OS=Oncorhynchus_mykiss_OX=8022_PE=1_SV=2	32.52	123	75	2	117	232	52	173	8.73e-18	81.6
pvir_s00161g168	0.029948	17.3365	10.6203	0.561128	0.036235	0.646257	1.7599	Others	sp_Q7ZVR8_ESRP2_DANRE_Epithelial_splicing_regulatory_protein_2_OS=Danio_rerio_OX=7955_GN=esrp2_PE=2_SV=2	45.895	743	340	16	1	707	1	717	0	582
pvir_s00246g126	0.048982	17.1477	0.375404	0.674993	0.110605	0.031379	9.67226	Others	sp_Q03132_ERYA2_SACER_6-deoxyerythronolide-B_synthase_EryA2,_modules_3_and_4_OS=Saccharopolyspora_erythraea_OX=1836_GN=eryA_PE=1_SV=3	30.403	1240	750	34	103	1288	1486	2666	2.57e-149	528
pvir_s00586g67	0.117585	17.0559	0	0.136918	0	0.486366	0.208857		NA
pvir_s00018g8	0.628865	16.9987	2.26244	1.50709	3.28144	1.59197	7.43644	Others	sp_Q6ZNA5_FRRS1_HUMAN_Ferric-chelate_reductase_1_OS=Homo_sapiens_OX=9606_GN=FRRS1_PE=2_SV=2	25.284	352	244	7	25	371	196	533	1.24e-32	133
pvir_s00733g81	0.759714	16.9844	1.46493	0.932936	2.43388	0.093621	1.5338	Others	sp_Q11128_FUT5_HUMAN_Alpha-(1,3)-fucosyltransferase_5_OS=Homo_sapiens_OX=9606_GN=FUT5_PE=2_SV=1	33.569	283	162	7	98	366	103	373	8.88e-45	161
pvir_s136470g32	0	16.957	0.394105	0.072455	0	0	2.02679		NA
pvir_s00130g47	0.092215	16.8483	0.193421	0.142259	0.110116	0.881687	0	Protein Processing	sp_Q17FB8_GLT25_AEDAE_Glycosyltransferase_25_family_member_OS=Aedes_aegypti_OX=7159_GN=AAEL003481_PE=3_SV=1	45.2	250	132	2	30	275	305	553	1.64e-65	218
pvir_s00439g106	0.048546	16.7958	2.30123	0.075522	0	0	2.02107		NA
pvir_s24333g63	0	16.7845	2.94544	0.749001	0.070353	0.346133	0.697483	Others	sp_Q8IZ41_RASEF_HUMAN_Ras_and_EF-hand_domain-containing_protein_OS=Homo_sapiens_OX=9606_GN=RASEF_PE=1_SV=1	31.864	794	410	18	13	744	16	740	1.28e-101	332
pvir_s00068g194	2.61738	16.6483	4.30873	8.94724	6.6762	1.82225	1.40876	Others	sp_F4IYM4_DEX1_ARATH_Protein_DEFECTIVE_IN_EXINE_FORMATION_1_OS=Arabidopsis_thaliana_OX=3702_GN=DEX1_PE=2_SV=1	28.63	489	307	12	183	653	416	880	6.15e-57	211
pvir_s03013g94	0	16.3086	0.524287	0.511068	0.592218	0	3.79598	Others	sp_Q575S8_CYGB2_DANRE_Cytoglobin-2_OS=Danio_rerio_OX=7955_GN=cygb2_PE=2_SV=1	30.827	133	89	3	16	146	27	158	1.06e-14	71.6
pvir_s00611g17	0	16.1772	0	0	0	0	0.125137	Others	sp_Q5T848_GP158_HUMAN_Probable_G-protein_coupled_receptor_158_OS=Homo_sapiens_OX=9606_GN=GPR158_PE=1_SV=1	36.275	102	53	3	482	579	265	358	1.2e-12	75.1
pvir_s00221g33	0	15.8949	0	0	0	0	2.70941		NA
pvir_s00629g30	5.7327	15.8949	9.14221	7.41803	7.28226	4.9803	3.85684	Others	sp_A1L3G4_TM241_XENLA_Transmembrane_protein_241_OS=Xenopus_laevis_OX=8355_GN=tmem241_PE=2_SV=1	35.484	279	174	3	32	310	12	284	2.5e-57	191
pvir_s00693g35	0.557298	15.8907	2.21468	4.17938	1.6371	8.74687	3.44154	Others	sp_O60239_3BP5_HUMAN_SH3_domain-binding_protein_5_OS=Homo_sapiens_OX=9606_GN=SH3BP5_PE=1_SV=2	35.519	366	208	5	20	377	41	386	8.29e-57	195
pvir_s00006g88	0	15.8643	0	0	0	0.058136	0		NA
pvir_s136432g40	0	15.5252	7.47836	0	0	0	1.07174		NA
pvir_s00451g825	2.6111	15.3413	3.34558	5.06848	4.73028	2.0611	0.450487	Others	sp_P14184_LICD_HAEIN_Lipopolysaccharide_cholinephosphotransferase_LicD_OS=Haemophilus_influenzae_(strain_ATCC_51907_/_DSM_11121_/_KW20_/_Rd)_OX=71421_GN=licD_PE=3_SV=2	35.938	64	40	1	62	124	3	66	3.04e-06	50.8
pvir_s00014g83	1.24045	15.2259	7.33058	5.95707	3.73331	2.49447	1.34743	Others	sp_Q6ZU80_CE128_HUMAN_Centrosomal_protein_of_128_kDa_OS=Homo_sapiens_OX=9606_GN=CEP128_PE=1_SV=2	29.136	961	591	18	1	910	37	958	9.69e-99	339
pvir_s88059g2	0.361366	15.2056	4.97243	0.936588	1.02137	1.21758	4.83349	Defense	sp_Q52KR2_LRIG2_MOUSE_Leucine-rich_repeats_and_immunoglobulin-like_domains_protein_2_OS=Mus_musculus_OX=10090_GN=Lrig2_PE=1_SV=1	29.779	272	169	9	1	264	173	430	2.48e-20	95.5
pvir_s00442g64	0	15.0979	6.91738	1.83517	0	0	5.02977	Others	sp_Q5M872_DPEP2_RAT_Dipeptidase_2_OS=Rattus_norvegicus_OX=10116_GN=Dpep2_PE=2_SV=1	43.069	404	194	10	49	443	58	434	4.34e-110	336
pvir_s00373g368	1.75529	14.9054	2.20215	5.03646	2.64556	1.17826	0.499326	Others	sp_O95671_ASML_HUMAN_Probable_bifunctional_dTTP/UTP_pyrophosphatase/methyltransferase_protein_OS=Homo_sapiens_OX=9606_GN=ASMTL_PE=1_SV=3	48.636	220	103	3	1	219	2	212	1.35e-59	200
pvir_s00459g63	0	14.9032	0	0	0	0	0		NA
pvir_s75596g35	0	14.9032	0	2.87932	0	1.83963	0.461832		NA
pvir_s00138g8	0	14.8065	0	0	0	1.69808	0	Protein Processing	sp_Q28944_CATL1_PIG_Cathepsin_L1_OS=Sus_scrofa_OX=9823_GN=CTSL_PE=2_SV=1	47.734	331	163	4	9	331	6	334	1.33e-107	320
pvir_s00667g10	0	14.7764	0	0.280285	0	0.033397	0	Protein Processing	sp_Q5MJS3_FA20C_MOUSE_Extracellular_serine/threonine_protein_kinase_FAM20C_OS=Mus_musculus_OX=10090_GN=Fam20c_PE=1_SV=1	49.864	369	181	4	131	497	199	565	2.74e-121	370
pvir_s00145g229	4.63157	14.7545	7.57724	10.9213	6.82767	5.51585	4.36491	Others	sp_Q91WM3_U3IP2_MOUSE_U3_small_nucleolar_RNA-interacting_protein_2_OS=Mus_musculus_OX=10090_GN=Rrp9_PE=1_SV=1	50.873	458	205	3	8	462	26	466	1.18e-162	471
pvir_s136476g301	0.10601	14.633	0.222091	2.12129	0.252473	0.233373	0.061492	Potential Foot Protein	sp_Q00546_TENR_CHICK_Tenascin-R_OS=Gallus_gallus_OX=9031_GN=TNR_PE=1_SV=1	46.46	226	107	4	56	279	1123	1336	4.02e-59	206
pvir_s136465g50	2.0774	14.591	5.56284	7.88098	3.44706	0.485856	0.615664	Protein Processing	sp_P53992_SC24C_HUMAN_Protein_transport_protein_Sec24C_OS=Homo_sapiens_OX=9606_GN=SEC24C_PE=1_SV=3	53.644	1029	430	14	178	1188	95	1094	0	1056
pvir_s06007g1	0	14.3826	0	0	0	0.11099	0	Proteinase Inhibitor	sp_Q9JHB3_TIMP4_MOUSE_Metalloproteinase_inhibitor_4_OS=Mus_musculus_OX=10090_GN=Timp4_PE=2_SV=1	30.159	126	73	5	19	142	29	141	2.64e-06	49.7
pvir_s00887g14	0.137515	14.2838	0.431075	0	0.651225	0.301384	0.472658		NA
pvir_s00472g23	0	14.2453	0	3.01042	0.10134	0	1.14094	Others	sp_Q01959_SC6A3_HUMAN_Sodium-dependent_dopamine_transporter_OS=Homo_sapiens_OX=9606_GN=SLC6A3_PE=1_SV=1	40.698	258	151	2	3	259	320	576	1.12e-59	203
pvir_s00399g58	0	14.1818	0	0	0	0	0		NA
pvir_s00107g7	0	14.166	0	0.038961	0.030193	0.092834	0.014981		NA
pvir_s133847g3	0.479578	14.165	6.87092	1.23115	2.31214	1.0669	1.45502	Others	sp_D3Z813_S38AB_RAT_Putative_sodium-coupled_neutral_amino_acid_transporter_11_OS=Rattus_norvegicus_OX=10116_GN=Slc38a11_PE=2_SV=1	46.259	441	227	5	21	460	5	436	2.45e-137	406
pvir_s01028g54	0.050921	14.0326	6.38159	0.23754	0.061337	1.84924	0.937852	Others	sp_P24507_SY63_DIPOM_Synaptotagmin-C_OS=Diplobatis_ommata_OX=1870830_GN=P65-C_PE=2_SV=1	35.548	301	187	4	154	452	215	510	3.77e-50	181
pvir_s03013g141	3.6494	14.0162	4.38792	3.11436	2.18409	1.62468	1.96388	Others	sp_P19623_SPEE_HUMAN_Spermidine_synthase_OS=Homo_sapiens_OX=9606_GN=SRM_PE=1_SV=1	68.794	282	88	0	4	285	16	297	1.49e-154	437
pvir_s00451g186	0	14.002	0.092456	0.068023	0	0	0	Others	sp_P42519_STAR_DROME_Protein_Star_OS=Drosophila_melanogaster_OX=7227_GN=S_PE=2_SV=1	32.432	148	87	4	130	268	421	564	1.25e-16	83.2
pvir_s00068g45	0	13.9547	0	0	0	0	0		NA
pvir_s00226g39	0	13.8975	0.915556	0.309742	0	0	0		NA
pvir_s00451g119	1.82846	13.8958	7.06066	6.91064	4.1603	2.9362	1.81064	Others	sp_Q01415_GALK2_HUMAN_N-acetylgalactosamine_kinase_OS=Homo_sapiens_OX=9606_GN=GALK2_PE=1_SV=1	57.895	437	184	0	15	451	18	454	0	521
pvir_s01402g102	0.474026	13.6308	2.76623	9.15303	2.67616	0.512748	0.669852	Others	sp_O95613_PCNT_HUMAN_Pericentrin_OS=Homo_sapiens_OX=9606_GN=PCNT_PE=1_SV=4	28.432	925	575	20	3297	4208	2446	3296	2.39e-63	246
pvir_s03437g19	0.280557	13.5985	3.8246	1.87508	2.45614	3.0257	4.90783		NA
pvir_s01427g3	0	13.483	0	0	0	0.190077	0		NA
pvir_s00091g92	4.86695	13.4475	6.61644	4.97305	7.70344	4.25784	1.54504	Others	sp_P70031_CCKAR_XENLA_Cholecystokinin_receptor_OS=Xenopus_laevis_OX=8355_GN=cckar_PE=2_SV=1	24.286	280	185	9	23	284	70	340	4.17e-11	67.8
pvir_s00303g58	0	13.4075	0	0	0	0	0		NA
pvir_s00137g37	0	13.3996	0	0.026222	0	0.099976	0	Protein Processing	sp_Q19673_TYR3_CAEEL_Putative_tyrosinase-like_protein_tyr-3_OS=Caenorhabditis_elegans_OX=6239_GN=tyr-3_PE=3_SV=5	34.091	308	168	8	53	336	97	393	3.26e-46	177
pvir_s00627g225	0	13.328	1.62652	0.900228	0	0	0.654488	Others	sp_P48060_GLIP1_HUMAN_Glioma_pathogenesis-related_protein_1_OS=Homo_sapiens_OX=9606_GN=GLIPR1_PE=1_SV=3	31.868	182	105	6	180	353	36	206	1.25e-20	94.4
pvir_s00459g41	2.56484	13.3158	0.200154	1.66287	0	0.457923	2.71311	Others	sp_P29674_LHX1_XENLA_LIM/homeobox_protein_Lhx1_OS=Xenopus_laevis_OX=8355_GN=lhx1_PE=1_SV=1	50.435	460	116	13	15	473	1	349	7.64e-132	390
pvir_s00130g95	0	13.1976	0	0.176207	0.030345	0	0	Potential Foot Protein	sp_Q2PZL6_FAT4_MOUSE_Protocadherin_Fat_4_OS=Mus_musculus_OX=10090_GN=Fat4_PE=1_SV=2	24.227	582	359	25	135	661	68	622	2.34e-18	94.7
pvir_s00068g85	0.570414	13.1142	4.58689	1.61237	0.374701	5.91758	1.75537	Others	sp_Q6X632_GPR75_MOUSE_Probable_G-protein_coupled_receptor_75_OS=Mus_musculus_OX=10090_GN=Gpr75_PE=1_SV=1	27.594	424	227	19	37	396	37	444	1.76e-22	103
pvir_s01918g122	0	13.0544	5.30974	1.66971	0	0.973186	2.16016	Others	sp_Q28DT9_SPSB3_XENTR_SPRY_domain-containing_SOCS_box_protein_3_OS=Xenopus_tropicalis_OX=8364_GN=spsb3_PE=2_SV=1	37.826	230	130	6	4	225	87	311	1.88e-37	137
pvir_s00163g226	0	13.029	5.86264	2.06624	0.133204	3.29239	2.33299		NA
pvir_s136449g34	1.11666	13.0269	0.571395	0	0	0	1.49142		NA
pvir_s00278g29	0	12.9813	2.53297	0.340745	0.033007	0	0.049105	Others	sp_Q9R154_S26A4_RAT_Pendrin_OS=Rattus_norvegicus_OX=10116_GN=Slc26a4_PE=2_SV=1	33.873	741	449	12	47	774	35	747	2.45e-125	396
pvir_s01251g3	0	12.9436	0	0	0	0.190077	0.580804	Others	sp_P29371_NK3R_HUMAN_Neuromedin-K_receptor_OS=Homo_sapiens_OX=9606_GN=TACR3_PE=1_SV=1	35.252	139	72	4	1	137	300	422	1.19e-17	81.3
pvir_s136470g17	0	12.9335	0	0.940938	0	0	1.47824	Others	sp_Q96M20_CNBD2_HUMAN_Cyclic_nucleotide-binding_domain-containing_protein_2_OS=Homo_sapiens_OX=9606_GN=CNBD2_PE=2_SV=2	21.935	465	353	7	209	669	55	513	4.48e-28	123
pvir_s75596g70	0	12.9046	0.105494	0.052006	0.241784	0	2.45457	Others	sp_B0JZG0_S23A2_XENTR_Solute_carrier_family_23_member_2_OS=Xenopus_tropicalis_OX=8364_GN=slc23a2_PE=2_SV=1	36.163	589	355	6	66	653	65	633	2.78e-118	370
pvir_s00550g29	0	12.8435	8.11318	0	0	0.037078	0	Protein Processing	sp_Q9DGD1_MGT4C_CHICK_Alpha-1,6-mannosyl-glycoprotein_4-beta-N-acetylglucosaminyltransferase_OS=Gallus_gallus_OX=9031_GN=MGAT4C_PE=1_SV=1	31.771	384	244	10	87	459	84	460	1.16e-62	213
pvir_s05348g2	0	12.8373	1.66438	0.201445	0	0	4.26176		NA
pvir_s00189g187	0	12.8189	0.944387	0	0	0	0.102143		NA
pvir_s136446g193	0.071815	12.6933	0.981078	1.44576	0.172244	2.59768	6.00359		NA
pvir_s136465g188	0	12.6692	0	0	0	0	0		NA
pvir_s00296g127	0	12.4898	4.84971	0.064897	0.301483	0	0.393604	Protein Processing	sp_Q5CAZ6_B3GA2_CANLF_Galactosylgalactosylxylosylprotein_3-beta-glucuronosyltransferase_2_OS=Canis_lupus_familiaris_OX=9615_GN=B3GAT2_PE=2_SV=1	42.045	264	146	5	35	292	52	314	5.48e-66	212
pvir_s37432g49	0.483399	12.4767	4.64574	2.51446	1.49153	0.408035	0.610557	Others	sp_Q8AXS6_S35B1_XENTR_Solute_carrier_family_35_member_B1_OS=Xenopus_tropicalis_OX=8364_GN=slc35b1_PE=2_SV=2	61.093	311	118	3	33	340	13	323	1.35e-123	361
pvir_s00439g116	0	12.4441	0.078583	0	0	0	0.04398	Others	sp_Q9QUP4_CHST5_MOUSE_Carbohydrate_sulfotransferase_5_OS=Mus_musculus_OX=10090_GN=Chst5_PE=2_SV=1	25.143	350	201	12	10	315	32	364	1.62e-22	100
pvir_s00097g424	0	12.328	0.2469	3.5338	0.749384	2.79644	2.75213		NA
pvir_s00586g75	0	12.2281	1.71351	0.412364	0.319504	2.21734	2.79996	Others	sp_Q9ES88_S13A2_MOUSE_Solute_carrier_family_13_member_2_OS=Mus_musculus_OX=10090_GN=Slc13a2_PE=2_SV=1	44.103	585	302	10	11	588	8	574	7.73e-147	439
pvir_s00161g137	0.062707	12.1326	2.11067	0.632328	4.29466	0.417334	1.2231	Protein Processing	sp_Q9Y2C3_B3GT5_HUMAN_Beta-1,3-galactosyltransferase_5_OS=Homo_sapiens_OX=9606_GN=B3GALT5_PE=2_SV=1	36.797	231	133	5	109	333	32	255	1.1e-35	135
pvir_s00252g14	0	12.1181	0	0	0	0	0		NA
pvir_s136484g65	0	12.079	4.19246	0	0	0	7.12005		NA
pvir_s00401g150	0	12.0041	5.57142	0.117078	0.145159	0.044637	0.809326	Others	sp_Q9Y345_SC6A5_HUMAN_Sodium-_and_chloride-dependent_glycine_transporter_2_OS=Homo_sapiens_OX=9606_GN=SLC6A5_PE=1_SV=3	45.584	634	293	11	65	685	177	771	0	566
pvir_s00203g23	1.27587	11.9379	4.01206	3.02495	3.2774	1.22587	0.514001	Others	sp_Q0VBU9_PLPP4_MOUSE_Phospholipid_phosphatase_4_OS=Mus_musculus_OX=10090_GN=Plpp4_PE=2_SV=1	47.036	253	130	3	8	258	3	253	9.6e-78	239
pvir_s00246g176	0.48629	11.8827	2.67094	1.39977	3.31987	1.42404	1.6821		NA
pvir_s00101g97	0.123457	11.8312	4.02602	0.478907	1.70624	4.62484	1.97105	Protein Processing	sp_Q9VUL9_FUCTA_DROME_Glycoprotein_3-alpha-L-fucosyltransferase_A_OS=Drosophila_melanogaster_OX=7227_GN=FucTA_PE=2_SV=2	33.21	271	168	9	71	331	170	437	1.26e-34	136
pvir_s00137g143	1.05975	11.7063	7.05127	4.17485	2.72708	5.21301	0.472792		NA
pvir_s00449g21	0	11.6781	0	0	0.050421	0	2.96563	Others	sp_Q9VCA2_ORCT_DROME_Organic_cation_transporter_protein_OS=Drosophila_melanogaster_OX=7227_GN=Orct_PE=1_SV=1	31.919	542	315	13	1	506	1	524	6.35e-71	239
pvir_s00036g193	0	11.538	1.9342	0.058356	0.633009	0.361555	4.38455	Protein Processing	sp_Q5F2L1_FUT10_RAT_Alpha-(1,3)-fucosyltransferase_10_OS=Rattus_norvegicus_OX=10116_GN=Fut10_PE=2_SV=1	38.386	409	232	9	182	582	82	478	3.19e-90	290
pvir_s00007g220	0	11.4891	1.76282	0	0.495833	0	0.236396		NA
pvir_s00246g159	0.060968	11.4828	0	0	0	0	0.360628	Others	sp_Q5IS65_5HT6R_PANTR_5-hydroxytryptamine_receptor_6_OS=Pan_troglodytes_OX=9598_GN=HTR6_PE=2_SV=1	38.571	350	170	7	46	367	6	338	1.39e-72	236
pvir_s00047g5	0.174882	11.4786	3.28206	3.86361	0.205818	0	0.889123	Others	sp_P22629_SAV_STRAV_Streptavidin_OS=Streptomyces_avidinii_OX=1895_PE=1_SV=1	31.579	171	83	9	11	159	13	171	8.12e-10	58.5
pvir_s00281g132	7.13006	11.3812	3.85551	4.25031	2.17489	0.557565	5.12615		NA
pvir_s02405g94	0	11.3781	0	0.02118	0	0.020188	0	Potential Foot Protein	sp_P22105_TENX_HUMAN_Tenascin-X_OS=Homo_sapiens_OX=9606_GN=TNXB_PE=1_SV=5	29.032	620	309	40	157	715	189	738	1.8e-31	137
pvir_s02405g69	0.076837	11.3522	0.080702	0.059436	0	0.056667	0	Others	sp_C6K2K4_NETO2_RAT_Neuropilin_and_tolloid-like_protein_2_OS=Rattus_norvegicus_OX=10116_GN=Neto2_PE=1_SV=1	26.943	193	118	6	55	230	205	391	1.1e-11	68.9
pvir_s00161g1	0	11.3344	0	0	0	0	0	Protein Inhibitor	sp_P22922_A1AT_BOMMO_Antitrypsin_OS=Bombyx_mori_OX=7091_PE=1_SV=2	27.5	360	233	12	37	382	46	391	1.08e-31	126
pvir_s00432g19	0	11.3307	0.072773	0	0	0	3.30261	Others	sp_Q7SYH5_SC5A8_XENLA_Sodium-coupled_monocarboxylate_transporter_1_OS=Xenopus_laevis_OX=8355_GN=slc5a8_PE=2_SV=1	40.995	583	327	8	18	584	10	591	1.07e-151	454
pvir_s00439g121	0	11.2094	0.470233	0	0	0	0		NA
pvir_s00161g161	0.125415	11.1908	1.78088	1.50786	2.03431	0.185482	0.037064	Others	sp_Q9NQQ7_S35C2_HUMAN_Solute_carrier_family_35_member_C2_OS=Homo_sapiens_OX=9606_GN=SLC35C2_PE=1_SV=2	48.424	349	173	1	39	380	17	365	7.17e-113	337
pvir_s00124g18	0	11.1543	0.165275	0.048895	2.46274	0	0	Protein Processing	sp_Q9SCN0_STL2_ARATH_Probable_glycosyltransferase_STELLO2_OS=Arabidopsis_thaliana_OX=3702_GN=STL2_PE=1_SV=1	26.099	364	231	11	349	691	105	451	1.82e-23	109
pvir_s02522g33	0	11.1358	1.08499	0.252247	0	0.021857	0.052848	Protein Processing	sp_Q95ZJ1_GALT5_CAEEL_Polypeptide_N-acetylgalactosaminyltransferase_5_OS=Caenorhabditis_elegans_OX=6239_GN=gly-5_PE=2_SV=2	45.537	549	229	11	184	724	113	599	1.88e-155	468
pvir_s00401g46	0.128641	11.1125	6.45641	0.394558	0.152539	0.752693	2.29264		NA
pvir_s00409g12	0	11.0798	0.140868	0.206425	0	0	0		NA
pvir_s00203g64	0	10.9786	0	0	0	0.284633	0		NA
pvir_s00432g23	0	10.9716	0.959961	0.402201	0.155482	0.959124	0.753393		NA
pvir_s00068g12	0	10.9486	0	0.080817	0	0.055016	0.738795	Others	sp_B3EWZ5_MLRP1_ACRMI_MAM_and_LDL-receptor_class_A_domain-containing_protein_1_(Fragment)_OS=Acropora_millepora_OX=45264_PE=1_SV=1	27.807	953	510	49	503	1398	4272	5103	1.47e-52	208
pvir_s00246g103	1.66109	10.9466	1.15957	0.255452	6.32407	1.13682	0.897606		NA
pvir_s00189g206	0.404247	10.9413	6.38615	3.65393	1.82615	1.98502	5.28467	Others	sp_Q658L1_SAXO2_HUMAN_Stabilizer_of_axonemal_microtubules_2_OS=Homo_sapiens_OX=9606_GN=SAXO2_PE=2_SV=1	30.833	360	243	4	71	427	20	376	8.7e-57	196
pvir_s00081g74	0	10.8906	0	0	0	0	1.82376		NA
pvir_s00451g533	0.148091	10.806	3.2862	3.62113	0.628667	0.717851	1.75162	Others	sp_Q5RBI7_PDZD7_PONAB_PDZ_domain-containing_protein_7_OS=Pongo_abelii_OX=9601_GN=PDZD7_PE=2_SV=2	46.667	240	121	3	121	359	85	318	4.96e-56	215
pvir_s00401g114	1.95437	10.7685	1.01722	2.22634	2.7504	1.70022	1.64377	Others	sp_Q148E0_PXL2C_BOVIN_Peroxiredoxin-like_2C_OS=Bos_taurus_OX=9913_GN=PRXL2C_PE=2_SV=1	26.846	149	94	3	10	151	85	225	8.07e-06	47.8
pvir_s00451g416	0.057186	10.6677	0.99741	0.677233	0.290502	0.085556	2.28811	Others	sp_Q02290_XYNB_NEOPA_Endo-1,4-beta-xylanase_B_OS=Neocallimastix_patriciarum_OX=4758_GN=xynB_PE=2_SV=1	27.152	453	325	2	6348	6795	335	787	2.15e-56	218
pvir_s05348g1	0	10.6366	3.9971	0.515657	0.789461	0	1.33716		NA
pvir_s01693g251	3.89659	10.6308	1.56054	0.935061	2.65639	1.51521	0.788086	Others	sp_P42942_YG4I_YEAST_Uncharacterized_GTP-binding_protein_YGR210C_OS=Saccharomyces_cerevisiae_(strain_ATCC_204508_/_S288c)_OX=559292_GN=YGR210C_PE=1_SV=1	36.585	369	207	9	152	504	6	363	1.53e-70	235
pvir_s00627g188	0	10.6089	1.37029	0.26376	0.340505	0.586695	1.00639	Collagen	sp_P20909_COBA1_RAT_Collagen_alpha-1(XI)_chain_OS=Rattus_norvegicus_OX=10116_GN=Col11a1_PE=1_SV=2	31.481	216	134	5	66	269	39	252	6.72e-23	105
pvir_s00346g5	0	10.6027	0	0.398065	0	0.066955	1.11507	Potential Foot Protein	sp_Q14517_FAT1_HUMAN_Protocadherin_Fat_1_OS=Homo_sapiens_OX=9606_GN=FAT1_PE=1_SV=2	27.299	348	211	15	214	539	2894	3221	1.81e-15	85.1
pvir_s00007g27	0.288927	10.5403	0	0.22107	0.170855	0.105464	0.082541	Stress response	sp_P51547_SODE_HAECO_Extracellular_superoxide_dismutase_[Cu-Zn]_OS=Haemonchus_contortus_OX=6289_GN=SOD_PE=2_SV=1	53.425	146	60	4	49	192	41	180	3.6e-41	140
pvir_s00296g107	0	10.5132	0	0	0	0	6.40854		NA
pvir_s00007g232	1.10951	10.4845	2.30685	6.22416	1.90024	0.847502	0.350635	Protein Processing	sp_Q6ZPD9_D19L3_HUMAN_Probable_C-mannosyltransferase_DPY19L3_OS=Homo_sapiens_OX=9606_GN=DPY19L3_PE=2_SV=1	43.551	721	383	8	1	706	1	712	0	593
pvir_s00091g136	0.10237	10.453	0.377321	0.079586	0	0.075866	0.456095	Others	sp_Q9CA34_GT17_ARATH_Probable_xyloglucan_galactosyltransferase_GT17_OS=Arabidopsis_thaliana_OX=3702_GN=GT17_PE=2_SV=1	27.714	433	263	14	18	434	46	444	6.92e-33	132
pvir_s00378g118	0	10.4005	0	0	0	0	0	Proteinase Inhibitor	sp_Q58D34_PI16_BOVIN_Peptidase_inhibitor_16_OS=Bos_taurus_OX=9913_GN=PI16_PE=2_SV=1	40.152	132	68	3	4	133	59	181	3.61e-29	113
pvir_s00137g461	2.61142	10.2623	1.45317	3.18058	2.61232	0.365288	0.351405	Others	sp_Q921Y4_MFSD5_MOUSE_Molybdate-anion_transporter_OS=Mus_musculus_OX=10090_GN=Mfsd5_PE=2_SV=1	33.511	376	222	7	24	389	27	384	2.4e-60	207
pvir_s88059g1	0.464268	10.2572	3.80416	0.784884	0.336239	0.352512	2.0136	Others	sp_Q9Z2H4_LGR4_RAT_Leucine-rich_repeat-containing_G-protein_coupled_receptor_4_OS=Rattus_norvegicus_OX=10116_GN=Lgr4_PE=2_SV=2	29.897	388	231	12	4	364	7	380	4.83e-25	110
pvir_s00189g424	0	10.2441	3.33411	4.55513	0.052282	0.353795	1.91155	Others	sp_Q9R0W9_ACHA6_MOUSE_Neuronal_acetylcholine_receptor_subunit_alpha-6_OS=Mus_musculus_OX=10090_GN=Chrna6_PE=2_SV=2	32.681	511	297	6	5	508	14	484	5.57e-103	321
pvir_s136476g307	0.104606	10.1544	2.35837	0.832328	0.021151	0.208069	0.862047	Others	sp_O94812_BAIP3_HUMAN_BAI1-associated_protein_3_OS=Homo_sapiens_OX=9606_GN=BAIAP3_PE=1_SV=2
pvir_s00097g122	0.801405	10.145	5.58276	5.42774	1.49118	2.03747	0.887902	Others	sp_P41252_SYIC_HUMAN_Isoleucine--tRNA_ligase,_cytoplasmic_OS=Homo_sapiens_OX=9606_GN=IARS_PE=1_SV=2	61.924	1237	420	10	1	1222	1	1201	0	1605
pvir_s03013g63	0.043051	10.0436	0.726012	0.201353	0.051944	0.159774	5.98025	Others	sp_P09487_PPBT_BOVIN_Alkaline_phosphatase,_tissue-nonspecific_isozyme_OS=Bos_taurus_OX=9913_GN=ALPL_PE=1_SV=2	46.531	490	246	9	12	494	17	497	2.09e-146	433
pvir_s03799g16	3.19527	9.94992	1.52926	6.52821	3.26613	0.734931	0.729885	Others	sp_Q8BJ56_PLPL2_MOUSE_Patatin-like_phospholipase_domain-containing_protein_2_OS=Mus_musculus_OX=10090_GN=Pnpla2_PE=1_SV=1	43.557	388	201	5	2	385	9	382	7.78e-105	330
pvir_s136447g34	3.22305	9.92437	1.10373	2.85991	1.28856	1.59043	1.47062	Extracellular Matrix	sp_Q868Z9_PPN_DROME_Papilin_OS=Drosophila_melanogaster_OX=7227_GN=Ppn_PE=1_SV=2	30.687	1209	629	37	1329	2373	1528	2691	9e-134	475
pvir_s00278g219	0	9.91723	0.953516	0	0	1.32132	1.33754		NA
pvir_s00819g80	0	9.8785	0	0	0	0.096678	0.038612		NA
pvir_s00172g5	0	9.83689	0	0	0	0	0	Others	sp_Q5RJ80_CAPR2_DANRE_Caprin-2_OS=Danio_rerio_OX=7955_GN=caprin2_PE=1_SV=1	34.234	111	69	3	62	171	804	911	3.43e-08	55.5
pvir_s00278g346	0	9.76308	0.125665	0	0	0	0.069282	Collagen	sp_P18503_CAS4_EPHMU_Short-chain_collagen_C4_(Fragment)_OS=Ephydatia_muelleri_OX=6052_PE=2_SV=1	29.798	198	114	7	31	228	193	365	2.11e-09	60.1
pvir_s00799g7	5.04832	9.66635	4.67985	1.32152	0.355945	0.931253	0.261966	Others	sp_Q9NDM2_GUTR1_DROME_Protein_trapped_in_endoderm-1_OS=Drosophila_melanogaster_OX=7227_GN=Tre1_PE=1_SV=1	26.087	322	212	5	15	311	16	336	1.78e-22	100
pvir_s00824g25	0	9.65374	0.225676	0.082881	0.12825	0	0.06245		NA
pvir_s136447g15	0	9.60035	0.391403	2.37522	0.658472	0.257674	1.21782	Others	sp_Q24119_TRH_DROME_Protein_trachealess_OS=Drosophila_melanogaster_OX=7227_GN=trh_PE=1_SV=4	51.116	448	162	5	28	425	79	519	2.01e-131	421
pvir_s136447g45	0.023895	9.57406	0.040457	2.14853	0.139525	0.071467	0.072451	Others	sp_D3YXG0_HMCN1_MOUSE_Hemicentin-1_OS=Mus_musculus_OX=10090_GN=Hmcn1_PE=1_SV=1	49.558	226	106	5	3286	3503	4644	4869	2.33e-57	226
pvir_s00107g50	0	9.56503	2.22057	0.056414	0	0.268922	0.471704		NA
pvir_s136470g41	0.580491	9.47798	2.40327	0.217899	0.335967	0.833004	6.02146		NA
pvir_s00378g119	0.51273	9.41713	1.07913	0.696231	0.84735	0.900794	0.189407	Others	sp_Q9H2A9_CHST8_HUMAN_Carbohydrate_sulfotransferase_8_OS=Homo_sapiens_OX=9606_GN=CHST8_PE=1_SV=2	30.804	224	136	7	17	230	160	374	3.12e-24	106
pvir_s00373g217	0.067685	9.41362	3.49901	1.68964	0.368221	0.830414	2.37026	Others	sp_A8WHP3_SC5A9_DANRE_Sodium/glucose_cotransporter_4_OS=Danio_rerio_OX=7955_GN=slc5a9_PE=2_SV=1	50.317	630	293	5	24	648	42	656	0	636
pvir_s00627g189	0	9.4035	0.551779	0	0.415172	0	0		NA
pvir_s00221g74	0.066547	9.3596	0.702111	1.60949	1.24713	0.173204	0.557839	Others	sp_Q6ZP65_BICL1_HUMAN_BICD_family-like_cargo_adapter_1_OS=Homo_sapiens_OX=9606_GN=BICDL1_PE=2_SV=2	37.778	270	164	1	37	306	85	350	3.72e-39	155
pvir_s00693g130	0	9.34552	0	0.0968	0	0	0		NA
pvir_s37432g57	0	9.31316	0.457112	0.253018	0	0	0	Others	sp_Q11082_YT66_CAEEL_Probable_G-protein_coupled_receptor_B0563.6_OS=Caenorhabditis_elegans_OX=6239_GN=B0563.6_PE=3_SV=2	21.154	364	259	9	58	402	9	363	3.25e-13	74.7
pvir_s00451g796	0.89214	9.29458	2.91368	6.44518	1.38363	1.30748	0.886853	Others	sp_Q6DRN3_NOC3L_DANRE_Nucleolar_complex_protein_3_homolog_OS=Danio_rerio_OX=7955_GN=noc3l_PE=2_SV=1	45.974	683	348	7	101	769	111	786	0	584
pvir_s00319g26	0	9.21828	0	0	0	0	0		NA
pvir_s00189g105	0	9.20484	0.644349	5.01176	0.73408	0.25831	0.051299	Others	sp_Q969X5_ERGI1_HUMAN_Endoplasmic_reticulum-Golgi_intermediate_compartment_protein_1_OS=Homo_sapiens_OX=9606_GN=ERGIC1_PE=1_SV=1	62.414	290	107	2	1	289	1	289	4.27e-134	384
pvir_s00033g34	0	9.19858	2.35648	0.224028	0.34697	0.053396	0.808988	Others	sp_Q7Q297_WSCD_ANOGA_WSCD_family_member_AGAP003962_OS=Anopheles_gambiae_OX=7165_GN=AGAP003962_PE=3_SV=3	27.917	240	145	8	59	277	53	285	2.22e-18	87.8
pvir_s00042g17	0.279703	9.17718	0.147299	0.834038	0	0.933303	0.166438	Others	sp_Q6DHQ1_HVCN1_DANRE_Voltage-gated_hydrogen_channel_1_OS=Danio_rerio_OX=7955_GN=hvcn1_PE=2_SV=1	37.778	90	53	1	232	321	103	189	5.86e-10	63.2
pvir_s00278g235	0	9.12175	0	4.07112	0	0	1.12961	Others	sp_A7MB34_F181B_BOVIN_Protein_FAM181B_OS=Bos_taurus_OX=9913_GN=FAM181B_PE=2_SV=1	41.954	174	53	5	35	161	61	233	6.34e-25	107
pvir_s00189g225	0.212131	8.95225	0.745879	2.42636	1.23912	0.183968	0.359547	Others	sp_B0JZG0_S23A2_XENTR_Solute_carrier_family_23_member_2_OS=Xenopus_tropicalis_OX=8364_GN=slc23a2_PE=2_SV=1	37.163	557	321	6	46	595	87	621	3.6e-118	369
pvir_s00401g108	0.165366	8.91048	0.958789	1.07393	0.848284	0.030696	3.42376	Cell Adhesion	sp_Q4LDE5_SVEP1_HUMAN_Sushi,_von_Willebrand_factor_type_A,_EGF_and_pentraxin_domain-containing_protein_1_OS=Homo_sapiens_OX=9606_GN=SVEP1_PE=1_SV=3	35.178	253	144	12	222	468	2672	2910	6.05e-27	120
pvir_s00037g256	0.135744	8.84319	0.356764	5.6275	1.62931	0.150421	0.320208	Protein Processing	sp_Q5SGD2_PPM1L_HUMAN_Protein_phosphatase_1L_OS=Homo_sapiens_OX=9606_GN=PPM1L_PE=1_SV=1	47.159	352	176	5	4	347	6	355	2.34e-114	339
pvir_s00124g38	0	8.73284	0	0	0	0	0	Proteinase Inhibitor	sp_Q9TRZ7_TIMP2_RABIT_Metalloproteinase_inhibitor_2_OS=Oryctolagus_cuniculus_OX=9986_GN=TIMP2_PE=2_SV=1	28.108	185	104	9	22	188	5	178	5.78e-10	59.3
pvir_s00137g45	0.581242	8.72548	2.043	5.55663	2.5738	0.604495	0.277747	Others	sp_Q925U4_EDEM1_MOUSE_ER_degradation-enhancing_alpha-mannosidase-like_protein_1_OS=Mus_musculus_OX=10090_GN=Edem1_PE=1_SV=1	62.591	548	196	3	29	571	108	651	0	711
pvir_s00301g1	0	8.71278	0	0	0	0.394874	0	Proteinase Inhibitor	sp_P84875_PCPI_SABMA_Carboxypeptidase_inhibitor_SmCI_OS=Sabellastarte_magnifica_OX=389514_PE=1_SV=1	44.144	111	57	2	47	153	56	165	3.04e-26	100
pvir_s00079g198	0	8.67193	0.095827	0	0	0	0	Others	sp_P98157_LRP1_CHICK_Low-density_lipoprotein_receptor-related_protein_1_OS=Gallus_gallus_OX=9031_GN=LRP1_PE=2_SV=1	39.796	98	52	1	27	124	4199	4289	3.14e-12	70.5
pvir_s00068g40	0	8.64902	0.083679	0.092761	0	0.029473	0		NA
pvir_s00318g9	0	8.56441	0	0	0	0.108781	0		NA
pvir_s00439g120	0	8.54321	0	0	0	0	0		NA
pvir_s02139g52	0.049028	8.53877	0.051643	1.44902	0	0	0.174915	Others	sp_P17970_KCNAB_DROME_Potassium_voltage-gated_channel_protein_Shab_OS=Drosophila_melanogaster_OX=7227_GN=Shab_PE=1_SV=2	33.724	427	237	9	43	451	278	676	9.62e-69	239
pvir_s00130g94	0	8.53267	0	0	0	0	0	Others	sp_Q5ZQU0_SNED1_RAT_Sushi,_nidogen_and_EGF-like_domain-containing_protein_1_OS=Rattus_norvegicus_OX=10116_GN=Sned1_PE=2_SV=2	26.797	153	92	4	55	187	104	256	9.5e-07	52
pvir_s00081g49	3.55207	8.51858	0.970583	0.055015	0	0.419602	0.251024		NA
pvir_s00091g122	0	8.50561	0.04078	0.150702	0	0.02873	0	Others	sp_Q9SGH6_DOX1_ARATH_Alpha-dioxygenase_1_OS=Arabidopsis_thaliana_OX=3702_GN=DOX1_PE=1_SV=1	36.13	584	322	17	4	575	90	634	4.87e-109	343
pvir_s00693g3	0	8.49695	2.1783	0	0	0	0		NA
pvir_s00137g550	0.653037	8.47783	1.01195	1.70995	5.64793	1.16774	1.06157		NA
pvir_s00693g50	1.15376	8.418	1.09904	1.53776	0.179847	1.24452	5.606	Others	sp_Q9Z2J0_S23A1_MOUSE_Solute_carrier_family_23_member_1_OS=Mus_musculus_OX=10090_GN=Slc23a1_PE=1_SV=2	49.57	581	282	6	14	590	24	597	0	579
pvir_s00028g8	0	8.27068	0	0	0	0	0	Proteinase Inhibitor	sp_Q5R5A3_ANT3_PONAB_Antithrombin-III_OS=Pongo_abelii_OX=9601_GN=SERPINC1_PE=2_SV=1	30.919	359	224	7	33	374	110	461	1.9e-54	189
pvir_s01280g129	0.086567	8.16926	0.304586	0.202791	0.139686	0.622815	0.363542	Others	sp_P31320_KAPR_BLAEM_cAMP-dependent_protein_kinase_regulatory_subunit_OS=Blastocladiella_emersonii_OX=4808_GN=PKAR_PE=2_SV=1	27.885	208	111	3	37	243	156	325	4.56e-13	75.5
pvir_s00037g67	0	8.16788	0	0	0.846826	1.39785	1.07168		NA
pvir_s133793g50	0	8.13976	1.25026	0.065721	0.101768	3.21017	3.53665	Others	sp_Q9NUV9_GIMA4_HUMAN_GTPase_IMAP_family_member_4_OS=Homo_sapiens_OX=9606_GN=GIMAP4_PE=1_SV=1	34.211	152	82	6	105	241	30	178	1.57e-15	79
pvir_s136432g43	0	8.12597	0	0	0	0	0		NA
pvir_s01693g120	0.058433	8.11712	2.40787	0.228565	0.165336	3.71804	2.48764	Others	sp_P27046_MA2A1_MOUSE_Alpha-mannosidase_2_OS=Mus_musculus_OX=10090_GN=Man2a1_PE=1_SV=2	33.365	1040	634	22	59	1063	133	1148	0	564
pvir_s02405g52	0	8.10819	0	0	0	0	0	Others	sp_Q9NY43_BARH2_HUMAN_BarH-like_2_homeobox_protein_OS=Homo_sapiens_OX=9606_GN=BARHL2_PE=1_SV=2	48.718	195	76	6	52	231	141	326	3.34e-44	156
pvir_s00608g14	0	8.09105	0.075468	0.500455	0	0.106028	0.634182		NA
pvir_s00219g9	2.03974	7.83424	4.96786	4.41378	2.44108	2.64524	3.87424	Others	sp_Q2T9S4_PGP_BOVIN_Glycerol-3-phosphate_phosphatase_OS=Bos_taurus_OX=9913_GN=PGP_PE=2_SV=1	38.235	306	178	5	3	300	13	315	5.09e-73	230
pvir_s136469g29	0.510214	7.74016	0.586448	0.108282	0.838866	4.92007	1.32538		NA
pvir_s01189g18	0	7.73937	0	0	0	0	0	Others	sp_Q5JXM2_MET24_HUMAN_Methyltransferase-like_protein_24_OS=Homo_sapiens_OX=9606_GN=METTL24_PE=2_SV=1	31.618	136	81	4	36	170	175	299	1.35e-11	66.6
pvir_s133847g33	0	7.73552	0	0	0	0	0.711157		NA
pvir_s00150g193	4.06408	7.73549	3.83334	3.73035	3.09123	1.80953	1.47636	Protein Processing	sp_B4P925_ANM7_DROYA_Protein_arginine_N-methyltransferase_7_OS=Drosophila_yakuba_OX=7245_GN=Art7_PE=3_SV=1	41.774	699	372	13	23	700	1	685	0	565
pvir_s00161g162	0.399881	7.71704	2.05816	1.48626	0.916118	0.284633	0.429122		NA
pvir_s01693g256	0	7.67333	0.151481	0	0.086431	0	0	Others	sp_A6QP84_SOAT_BOVIN_Solute_carrier_family_10_member_6_OS=Bos_taurus_OX=9913_GN=SLC10A6_PE=2_SV=2	34.056	323	200	5	16	335	13	325	7.21e-53	181
pvir_s00451g112	2.42546	7.66638	4.51621	2.95263	0.748339	0.409445	2.40968	Protein Modification	sp_Q64623_DUS1_RAT_Dual_specificity_protein_phosphatase_1_OS=Rattus_norvegicus_OX=10116_GN=Dusp1_PE=1_SV=1	37.681	345	195	9	15	346	13	350	1.38e-67	219
pvir_s00451g439	0.018541	7.57762	4.76541	1.03919	1.0365	0.589045	0.370286	Others	sp_Q14005_IL16_HUMAN_Pro-interleukin-16_OS=Homo_sapiens_OX=9606_GN=IL16_PE=1_SV=4	30.213	235	131	6	1967	2195	1111	1318	6.92e-17	91.7
pvir_s00163g168	0.284577	7.57657	4.67459	0.511947	1.01889	0.418412	1.10558		NA
pvir_s00234g115	0	7.56272	0	0	0	0	0.381745		NA
pvir_s03013g80	0.140666	7.56198	0.333862	0.179222	0.723162	0.026175	1.78804		NA
pvir_s00409g101	0	7.46097	0	0	0	0	0.188642	Others	sp_Q5WA50_CTR2_OCTVU_Cephalotocin_receptor_2_OS=Octopus_vulgaris_OX=6645_GN=CTR2_PE=2_SV=1	50.139	361	158	5	26	385	26	365	6.49e-118	353
pvir_s136484g56	0	7.4315	2.10764	4.66772	0.061809	0.380305	0.518219	Others	sp_Q5R8Q5_SYT17_PONAB_Synaptotagmin-17_OS=Pongo_abelii_OX=9601_GN=SYT17_PE=2_SV=1	49.89	453	207	6	10	449	28	473	7.42e-145	425
pvir_s00281g108	0	7.39395	0	0.035115	0	0	0		NA
pvir_s00451g507	0	7.34031	2.5464	0.064627	0	0	0.49		NA
pvir_s00536g52	0	7.29982	0.122645	0	0	0	0.276077	Others	sp_O93603_TRFR_CHICK_Thyrotropin-releasing_hormone_receptor_OS=Gallus_gallus_OX=9031_GN=TRHR_PE=2_SV=1	28.426	197	128	5	73	266	36	222	3.84e-12	70.9
pvir_s00145g317	0	7.27395	2.05419	0.299687	0	0	0.110593		NA
pvir_s00278g132	1.37082	7.16935	2.87199	3.24602	1.00464	1.93461	0.367074	Others	sp_Q58DP0_BUD23_BOVIN_Probable_18S_rRNA_(guanine-N(7))-methyltransferase_OS=Bos_taurus_OX=9913_GN=BUD23_PE=2_SV=1	36.893	206	117	4	46	240	6	209	4.8e-35	129
pvir_s133835g16	1.29849	7.13721	3.73581	1.05904	4.67492	2.27171	1.69236	Others	sp_Q63HM9_PLCX3_HUMAN_PI-PLC_X_domain-containing_protein_3_OS=Homo_sapiens_OX=9606_GN=PLCXD3_PE=2_SV=2	34.185	313	179	11	54	352	12	311	1.41e-37	140
pvir_s01927g12	0	7.12812	0	3.0403	0	0.532422	0	Others	sp_P55088_AQP4_MOUSE_Aquaporin-4_OS=Mus_musculus_OX=10090_GN=Aqp4_PE=1_SV=2	43.902	246	127	3	33	267	9	254	3.37e-62	203
pvir_s01329g45	0.125814	7.09432	2.24967	0.536727	0.982557	1.02336	0.66921	Protein Processing	sp_Q7JK24_B3GT1_GORGO_Beta-1,3-galactosyltransferase_1_OS=Gorilla_gorilla_gorilla_OX=9595_GN=B3GALT1_PE=3_SV=1	30.374	214	146	1	87	300	58	268	8.04e-39	144
pvir_s00163g121	0	7.06351	0	0	0	0	1.39075		NA
pvir_s00219g59	0	7.01027	3.54019	0	0	0	0.105528		NA
pvir_s00401g107	0.219037	6.99248	0	0.168456	0.130329	0.080321	0.380632		NA
pvir_s00887g22	0	6.9499	0.145684	0.161052	3.07651	0.204723	0	Others	sp_O88609_LMX1B_MOUSE_LIM_homeobox_transcription_factor_1-beta_OS=Mus_musculus_OX=10090_GN=Lmx1b_PE=1_SV=3	43.094	362	169	10	5	348	52	394	1.01e-86	270
pvir_s02215g6	0	6.92679	4.0888	1.34311	0.416359	2.3042	1.86015	Others	sp_Q0E908_HIL_DROME_Hillarin_OS=Drosophila_melanogaster_OX=7227_GN=Hil_PE=1_SV=1	30.467	814	450	27	51	796	11	776	4.94e-96	323
pvir_s00097g366	0.249234	6.84475	0.521367	0.095611	0.147875	0.091193	0.287028	Others	sp_P20372_PCXB_ACIAD_Protocatechuate_3,4-dioxygenase_beta_chain_OS=Acinetobacter_baylyi_(strain_ATCC_33305_/_BD413_/_ADP1)_OX=62977_GN=pcaH_PE=1_SV=2	32.278	158	82	6	63	203	79	228	1.72e-12	67.8
pvir_s00301g24	0.179228	6.75723	1.8887	0.627808	1.45913	0.132987	1.49477	Others	sp_Q6ZSM3_MOT12_HUMAN_Monocarboxylate_transporter_12_OS=Homo_sapiens_OX=9606_GN=SLC16A12_PE=1_SV=3	27.097	465	305	9	4	436	41	503	2.47e-42	161
pvir_s00409g123	0.368075	6.72892	1.48432	0.047597	0.07373	0	0.68933	Others	sp_Q75W84_ANR_EISFE_Annetocin_receptor_OS=Eisenia_fetida_OX=6396_GN=anr_PE=2_SV=1	39.523	377	187	4	23	360	42	416	1.34e-87	274
pvir_s00107g61	0.718375	6.69109	1.49105	2.20691	0.750128	0.202963	0.401984	Others	sp_Q54468_CHB_SERMA_Chitobiase_OS=Serratia_marcescens_OX=615_GN=chb_PE=1_SV=1	33.76	859	441	31	88	861	70	885	1.18e-137	434
pvir_s00221g103	1.08752	6.68811	3.02204	2.06912	0.213072	0.131666	0.204286	Others	sp_Q6TEK5_VKORL_MOUSE_Vitamin_K_epoxide_reductase_complex_subunit_1-like_protein_1_OS=Mus_musculus_OX=10090_GN=Vkorc1l1_PE=1_SV=1	47.682	151	76	1	23	173	23	170	3.79e-44	147
pvir_s00378g31	0.10741	6.65357	0.037765	0.167515	0.259593	0.026612	0.042827	Others	sp_O60500_NPHN_HUMAN_Nephrin_OS=Homo_sapiens_OX=9606_GN=NPHS1_PE=1_SV=1	20.859	326	233	7	43	349	157	476	1.08e-12	75.1
pvir_s00776g57	0	6.60922	0	0	0	0.095912	0		NA
pvir_s133846g21	0.308438	6.60554	0.664004	3.58233	1.68617	0.40311	0.546235	Others	sp_Q92545_TM131_HUMAN_Transmembrane_protein_131_OS=Homo_sapiens_OX=9606_GN=TMEM131_PE=1_SV=3	38.615	1155	669	15	33	1173	54	1182	0	824
pvir_s00378g30	0.088913	6.60452	1.39917	0.823476	0.425006	0.654322	2.13038	Others	sp_Q96SJ8_TSN18_HUMAN_Tetraspanin-18_OS=Homo_sapiens_OX=9606_GN=TSPAN18_PE=2_SV=1	28.906	128	87	3	134	260	120	244	2.07e-07	54.3
pvir_s00137g195	0.079206	6.60323	1.12742	0.092577	0	0	0	Others	sp_Q8R4F0_MCLN3_MOUSE_Mucolipin-3_OS=Mus_musculus_OX=10090_GN=Mcoln3_PE=1_SV=1	27.022	507	304	10	73	536	42	525	3.48e-53	192
pvir_s00274g112	0	6.60201	0	0	0	0	0		NA
pvir_s00007g221	0.543043	6.57214	2.32191	0.148465	0.131488	0.343657	0.26083	Others	sp_Q9W770_SPON1_CHICK_Spondin-1_OS=Gallus_gallus_OX=9031_GN=SPON1_PE=2_SV=1	32.8	500	285	13	32	522	87	544	6.87e-77	268
pvir_s01918g155	0	6.56582	0.089587	0.033095	0	0	0.025342	Potential Foot Protein	sp_A0JM12_MEG10_XENTR_Multiple_epidermal_growth_factor-like_domains_protein_10_OS=Xenopus_tropicalis_OX=8364_GN=megf10_PE=2_SV=1	33.333	450	239	19	3	449	393	784	1.63e-39	157
pvir_s00451g201	1.13047	6.52283	1.64358	1.75682	1.68487	0.518371	0.255534	Others	sp_P48723_HSP13_HUMAN_Heat_shock_70_kDa_protein_13_OS=Homo_sapiens_OX=9606_GN=HSPA13_PE=1_SV=1	51.073	466	184	6	1	425	1	463	9.69e-153	444
pvir_s32777g9	0.366764	6.51062	0.966138	1.28446	0.276413	0.986312	1.06465	Others	sp_Q687X5_STEA4_HUMAN_Metalloreductase_STEAP4_OS=Homo_sapiens_OX=9606_GN=STEAP4_PE=1_SV=1	35.033	451	276	8	5	448	19	459	7.33e-92	290
pvir_s00081g150	0	6.50766	0	0	0	0	0		NA
pvir_s00007g11	0	6.48122	0	0.094838	0	0	1.64684	Others	sp_Q9VCA2_ORCT_DROME_Organic_cation_transporter_protein_OS=Drosophila_melanogaster_OX=7227_GN=Orct_PE=1_SV=1	41.978	536	277	7	8	523	3	524	4.04e-133	401
pvir_s00091g1	0.707616	6.46985	1.73738	1.09857	4.39636	1.00364	2.12955		NA
pvir_s00079g170	0	6.44488	1.12019	0.084647	0.19493	0	2.4394	Protein Processing	sp_Q6ZFH6_RCN11_ORYSJ_Beta-1,2-xylosyltransferase_RCN11_OS=Oryza_sativa_subsp._japonica_OX=39947_GN=RCN11_PE=1_SV=1	25.905	359	228	8	69	393	151	505	1.42e-27	118
pvir_s29292g1	0	6.44186	0	0.030478	0.05908	0	0.363487		NA
pvir_s00150g78	0	6.41136	0	0	0	0	0	Protein Processing	sp_Q17FB8_GLT25_AEDAE_Glycosyltransferase_25_family_member_OS=Aedes_aegypti_OX=7159_GN=AAEL003481_PE=3_SV=1	43.825	251	138	2	37	287	316	563	2.13e-67	223
pvir_s00097g339	0.100126	6.39823	2.2036	1.31111	2.62606	1.10312	3.95874	Others	sp_Q5RFR7_INMT_PONAB_Indolethylamine_N-methyltransferase_OS=Pongo_abelii_OX=9601_GN=INMT_PE=2_SV=1	37.402	254	155	2	10	260	8	260	5.25e-53	176
pvir_s133835g9	0	6.37226	1.73178	0.236536	0	0.090198	0.144251	Protein Processing	sp_O13811_PDI2_SCHPO_Protein_disulfide-isomerase_C17H9.14c_OS=Schizosaccharomyces_pombe_(strain_972_/_ATCC_24843)_OX=284812_GN=SPAC17H9.14c_PE=3_SV=1	22.713	317	224	11	3	307	6	313	3.54e-13	73.6
pvir_s00161g157	0	6.36964	1.54168	0.417403	0	0.144687	1.18948		sp_Q24248_ARA_DROME_Homeobox_protein_araucan_OS=Drosophila_melanogaster_OX=7227_GN=ara_PE=1_SV=2	52.852	263	86	12	33	274	131	376	1.89e-62	218
pvir_s00234g129	0	6.34414	0	0	0	0	0.278219		NA
pvir_s136476g211	0.988178	6.32754	0.967919	1.56883	4.17994	0.262345	0.31669	Others	sp_Q8IWF2_FXRD2_HUMAN_FAD-dependent_oxidoreductase_domain-containing_protein_2_OS=Homo_sapiens_OX=9606_GN=FOXRED2_PE=1_SV=1	29.14	477	287	9	40	484	329	786	1.32e-44	176
pvir_s00439g12	0	6.30387	2.84834	0.429692	0.147913	0.27309	1.09171	Others	sp_Q5BKW7_ENPP6_DANRE_Ectonucleotide_pyrophosphatase/phosphodiesterase_family_member_6_OS=Danio_rerio_OX=7955_GN=enpp6_PE=2_SV=1	38.677	393	225	5	5	385	25	413	2.83e-94	291
pvir_s02024g4	0	6.25142	0	0	0	0	0	Proteinase Inhibitor	sp_P84875_PCPI_SABMA_Carboxypeptidase_inhibitor_SmCI_OS=Sabellastarte_magnifica_OX=389514_PE=1_SV=1	44.144	111	57	2	75	181	56	165	1.49e-24	99.8
pvir_s03013g34	0	6.2236	0	0	0	0	2.56005	Others	sp_P0C227_GLB_NERAL_Globin_OS=Nerita_albicilla_OX=52928_PE=1_SV=1	25.503	149	111	0	14	162	9	157	7.14e-16	73.6
pvir_s00097g204	0	6.1815	0	0	0	0	0	Others	sp_O44252_ROST_DROME_Protein_rolling_stone_OS=Drosophila_melanogaster_OX=7227_GN=rost_PE=2_SV=2	25.94	266	169	8	3	249	8	264	9.12e-22	94.7
pvir_s00383g79	0.010973	6.15718	0.649824	1.53917	0.039991	0.040974	1.57265	Others	sp_D3ZHA0_FLNC_RAT_Filamin-C_OS=Rattus_norvegicus_OX=10116_GN=Flnc_PE=1_SV=1	38.889	234	125	4	24	239	35	268	2.93e-41	171
pvir_s00145g443	1.45254	6.07463	1.10058	2.93208	2.44578	0.215013	0.068822	Others	sp_Q8GX78_ANTR2_ARATH_Ascorbate_transporter,_chloroplastic_OS=Arabidopsis_thaliana_OX=3702_GN=PHT4;4_PE=1_SV=1	32.581	399	251	8	12	395	135	530	4.5e-64	217
pvir_s01402g21	0.240797	6.05061	0.252823	0.496376	1.05694	0.473264	0.329566	Others	sp_P42519_STAR_DROME_Protein_Star_OS=Drosophila_melanogaster_OX=7227_GN=S_PE=2_SV=1	32.432	148	84	4	147	287	427	565	1.24e-18	89.7
pvir_s00145g335	0	6.03651	0.57086	0.104598	0	0	1.17399		NA
pvir_s00799g25	0	5.989	1.03062	0.137854	0	0	1.72207	Others	sp_A0JN41_CAH10_BOVIN_Carbonic_anhydrase-related_protein_10_OS=Bos_taurus_OX=9913_GN=CA10_PE=2_SV=1	41.007	278	157	4	5	275	44	321	7.6e-70	222
pvir_s00451g697	1.51446	5.95549	0.946981	2.52358	3.53037	0.277908	0.299715	Others	sp_Q6NS60_FBX41_MOUSE_F-box_only_protein_41_OS=Mus_musculus_OX=10090_GN=Fbxo41_PE=1_SV=3	38.462	325	191	3	1804	2125	550	868	4.79e-70	258
pvir_s02405g53	0	5.94241	0.081646	0.481008	0	0	0.136951	Others	sp_Q9BZE3_BARH1_HUMAN_BarH-like_1_homeobox_protein_OS=Homo_sapiens_OX=9606_GN=BARHL1_PE=2_SV=1	50	242	79	8	70	301	95	304	3.88e-58	192
pvir_s01427g37	0	5.87883	0.381563	0.933182	0	0.445014	0.5607	Collagen	sp_Q8C6K9_CO6A6_MOUSE_Collagen_alpha-6(VI)_chain_OS=Mus_musculus_OX=10090_GN=Col6a6_PE=1_SV=2	36.585	164	89	7	17	179	658	807	4.72e-17	83.2
pvir_s00081g149	0	5.85419	0	0	0	0.081282	0	Others	sp_Q20191_NAS13_CAEEL_Zinc_metalloproteinase_nas-13_OS=Caenorhabditis_elegans_OX=6239_GN=nas-13_PE=2_SV=5	30.547	311	174	7	1	273	144	450	1.34e-31	128
pvir_s00226g120	2.50084	5.85036	3.5616	3.12842	2.51536	1.5918	0.957505	Others	sp_Q96GQ7_DDX27_HUMAN_Probable_ATP-dependent_RNA_helicase_DDX27_OS=Homo_sapiens_OX=9606_GN=DDX27_PE=1_SV=2	56.667	750	282	10	1	711	33	778	0	785
pvir_s00521g6	0	5.8371	1.81747	1.76413	0	0.057999	2.12412		NA
pvir_s00628g2	0.034492	5.7992	0.10916	0.053807	0.041693	0.102575	0.061924	Protein Modification	sp_P86952_TYRO_PINMA_Tyrosinase-like_protein_OS=Pinctada_maxima_OX=104660_PE=1_SV=1	31.903	373	223	9	53	400	55	421	1.48e-41	160
pvir_s00137g302	0.056123	5.75282	0.590734	0.04359	0.067528	0.373984	1.43052	Others	sp_Q29J90_MOODY_DROPS_G-protein_coupled_receptor_moody_OS=Drosophila_pseudoobscura_pseudoobscura_OX=46245_GN=moody_PE=3_SV=2	30.256	195	136	0	59	253	43	237	2.92e-27	117
pvir_s136484g19	2.11265	5.73833	2.12886	3.25925	1.45818	0.669238	0.224602	Protein Modification	sp_Q7SYD5_SC31A_DANRE_Protein_transport_protein_Sec31A_OS=Danio_rerio_OX=7955_GN=sec31a_PE=2_SV=1	42.222	1305	628	29	1	1230	1	1254	0	933
pvir_s00301g2	0.06764	5.73555	0.142221	0.733824	0	0.149913	1.59573	Others	sp_Q8SWR3_SPR_DROME_Sex_peptide_receptor_OS=Drosophila_melanogaster_OX=7227_GN=SPR_PE=1_SV=1	22.892	332	229	9	30	341	91	415	7.88e-15	78.6
pvir_s00194g20	0.217827	5.70502	0.610342	3.03533	2.00229	0.428717	0.213649	Others	sp_Q9VXT2_DJC25_DROME_DnaJ_homolog_subfamily_C_member_25_homolog_OS=Drosophila_melanogaster_OX=7227_GN=CG7872_PE=2_SV=1	51.438	313	148	2	23	334	22	331	2.43e-98	296
pvir_s00068g439	1.58346	5.69611	0	0.711419	0.365508	0	0		NA
pvir_s03426g8	0	5.69311	0	0	0	0	0.089935		NA
pvir_s00740g17	0	5.68079	0.94997	1.02235	0.070447	0	1.44652		NA
pvir_s00968g139	0	5.61899	2.77644	0.086719	0	0.082659	1.90609	Others	sp_P18173_DHGL_DROME_Glucose_dehydrogenase_[FAD,_quinone]_OS=Drosophila_melanogaster_OX=7227_GN=Gld_PE=3_SV=3	35.626	567	336	11	34	594	62	605	3.51e-116	362
pvir_s00161g65	1.21451	5.61376	0.271704	2.32412	2.84567	0.382892	0.286021	Others	sp_Q6GM29_SAC1_XENLA_Phosphatidylinositide_phosphatase_SAC1_OS=Xenopus_laevis_OX=8355_GN=sacm1l_PE=2_SV=1	56.388	587	249	4	3	587	4	585	0	709
pvir_s00137g250	0	5.5531	0	0.565133	0.238731	0.146937	1.17343	Others	sp_Q5E9U6_WNT16_BOVIN_Protein_Wnt-16_OS=Bos_taurus_OX=9913_GN=WNT16_PE=2_SV=1	46.369	358	175	7	13	363	15	362	2.06e-114	340
pvir_s133600g28	0	5.54427	0.234867	0.230683	0	0	2.19101	Others	sp_Q66II5_T3HPD_XENTR_Trans-L-3-hydroxyproline_dehydratase_OS=Xenopus_tropicalis_OX=8364_GN=l3hypdh_PE=2_SV=1	48.78	328	161	5	8	329	21	347	2.92e-106	317
pvir_s03355g3	1.54233	5.49149	0.79447	0	1.32683	1.09886	1.24327		NA
pvir_s136465g8	0	5.45724	0	0	0	0	0	Others	sp_B3EWZ3_CADN_ACRMI_Coadhesin_(Fragment)_OS=Acropora_millepora_OX=45264_PE=1_SV=1	46.154	65	32	2	28	91	221	283	2.97e-10	63.9
pvir_s00401g110	0	5.43634	0	0	0	0	0		NA
pvir_s18384g1	0	5.36494	0	0	0	0	0	Cell Adhesion
pvir_s03417g49	0	5.36355	0.049565	0.109814	0	0	0	Others	sp_Q1LZA4_PIGW_BOVIN_Phosphatidylinositol-glycan_biosynthesis_class_W_protein_OS=Bos_taurus_OX=9913_GN=PIGW_PE=2_SV=1	34.257	505	300	8	8	485	4	503	1.01e-77	254
pvir_s00267g32	0	5.36177	0	0	0	0	0	Others	sp_O01705_EXT2_CAEEL_Exostosin-2_homolog_OS=Caenorhabditis_elegans_OX=6239_GN=rib-2_PE=1_SV=2	27.95	161	106	4	345	497	586	744	2.56e-10	67
pvir_s00274g127	0.021441	5.28411	0.1812	0.150922	0	0	0		NA
pvir_s00079g133	0.025246	5.2798	3.0657	2.07141	0.152883	0.150422	0.348914	Protein Processing	sp_Q56A06_TMTC2_MOUSE_Protein_O-mannosyl-transferase_TMTC2_OS=Mus_musculus_OX=10090_GN=Tmtc2_PE=2_SV=1	50.764	851	375	10	7	841	6	828	0	784
pvir_s03567g4	0	5.1757	1.44139	0.355551	0.061231	0.11296	1.24553	Others	sp_Q28279_CNGA1_CANLF_cGMP-gated_cation_channel_alpha-1_OS=Canis_lupus_familiaris_OX=9615_GN=CNGA1_PE=2_SV=1	44.111	467	250	7	125	585	154	615	1.77e-133	417
pvir_s31468g1	0	5.10135	0	0	0	0	0	Others	sp_Q8WNW2_CCND2_PIG_G1/S-specific_cyclin-D2_OS=Sus_scrofa_OX=9823_GN=CCND2_PE=2_SV=1	40.816	98	58	0	1	98	63	160	2.39e-18	80.5
pvir_s00010g20	0	5.00946	1.65788	0.380069	0	0	0.156591	Others	sp_Q8BGC3_MOT12_MOUSE_Monocarboxylate_transporter_12_OS=Mus_musculus_OX=10090_GN=Slc16a12_PE=1_SV=1	24.462	372	254	5	213	558	72	442	3.12e-33	136
pvir_s133793g15	0	4.97725	1.71457	0.420882	0.372456	0.458603	0.776057		NA
pvir_s00278g277	0.25487	4.97456	0.871182	0	1.91355	0.423976	0.150577	Others	sp_Q9VYN8_TENA_DROME_Teneurin-a_OS=Drosophila_melanogaster_OX=7227_GN=Ten-a_PE=1_SV=2	28.431	102	68	3	69	167	772	871	4.42e-08	58.9
pvir_s00101g112	0	4.96703	0.087077	2.05102	0	0	0	Others	sp_O19113_CCN2_PIG_CCN_family_member_2_OS=Sus_scrofa_OX=9823_GN=CCN2_PE=2_SV=1	33.553	304	167	7	1	299	59	332	2.33e-45	160
pvir_s00278g204	0.167821	4.96174	0.398031	0.457476	1.11393	0.716402	0.175175	Others	sp_O75473_LGR5_HUMAN_Leucine-rich_repeat-containing_G-protein_coupled_receptor_5_OS=Homo_sapiens_OX=9606_GN=LGR5_PE=1_SV=1	32.376	383	216	12	79	434	53	419	1.76e-26	117
pvir_s02522g57	1.62633	4.91539	0.657514	2.32746	2.02797	0.231128	0.184749	Protein Processing	sp_Q9V6X7_OFUT1_DROME_GDP-fucose_protein_O-fucosyltransferase_1_OS=Drosophila_melanogaster_OX=7227_GN=O-fut1_PE=1_SV=1	48.205	390	186	5	8	381	13	402	9.59e-134	391
pvir_s00449g25	0	4.9063	0	0	0.332322	0	1.44626	Others	sp_P83425_HIP_MYTED_Heavy_metal-binding_protein_HIP_OS=Mytilus_edulis_OX=6550_PE=1_SV=1	33.333	96	62	2	50	145	57	150	3.8e-08	55.1
pvir_s00097g371	0.380971	4.90339	0.687544	0.295991	0.524062	0.564326	1.90481	Others	sp_Q8N5Z0_AADAT_HUMAN_Kynurenine/alpha-aminoadipate_aminotransferase,_mitochondrial_OS=Homo_sapiens_OX=9606_GN=AADAT_PE=1_SV=2	41.822	428	243	4	1	425	1	425	1.84e-119	357
pvir_s00823g9	0	4.8799	0	0	0	0	0		NA
pvir_s01701g10	0.294357	4.82593	0	0	0	0	0.642222	Others	sp_Q8R0Z6_ANGL6_MOUSE_Angiopoietin-related_protein_6_OS=Mus_musculus_OX=10090_GN=Angptl6_PE=2_SV=1	47.872	94	48	1	3	96	328	420	1.08e-23	97.8
pvir_s00960g43	0	4.80363	0.151931	0	0.057943	0.035649	0.314574	Others	sp_Q18120_TWK18_CAEEL_TWiK_family_of_potassium_channels_protein_18_OS=Caenorhabditis_elegans_OX=6239_GN=twk-18_PE=1_SV=2	31.949	313	175	10	160	460	21	307	2.54e-33	134
pvir_s00731g40	0	4.73993	1.10452	0.073829	0	0.140794	1.72949		NA
pvir_s00033g113	1.28806	4.73301	1.06844	0	2.09626	0	0.425445	Others	sp_P0C241_FABPL_LITCT_Fatty_acid-binding_protein,_liver_OS=Lithobates_catesbeiana_OX=8400_GN=fabp1_PE=1_SV=2	28.182	110	67	3	4	104	3	109	1.57e-06	47.8
pvir_s01850g273	0	4.71736	2.69819	1.46961	0.113743	0	1.44386	Others	sp_Q6DHB5_LHPL3_DANRE_LHFPL_tetraspan_subfamily_member_3_protein_OS=Danio_rerio_OX=7955_GN=lhfpl3_PE=2_SV=1	44.444	198	109	1	9	206	6	202	1.22e-58	189
pvir_s02405g95	0	4.7111	0	0.335096	0	0	0		NA
pvir_s01056g16	0	4.70272	0	0	0	0	0		NA
pvir_s00246g132	0.130322	4.69028	1.22625	0.099905	0	0	0.673861	Others	sp_Q9JJG6_TMM47_MOUSE_Transmembrane_protein_47_OS=Mus_musculus_OX=10090_GN=Tmem47_PE=1_SV=1	28.378	148	100	5	33	177	18	162	4.02e-12	65.5
pvir_s01205g6	0	4.66965	0	0	0	0	0		NA
pvir_s00081g45	0	4.65306	0	0	0	0	0		NA
pvir_s02522g49	0.4151	4.6411	0	0.308217	0	0	0.667344		NA
pvir_s00070g35	1.03368	4.63715	0.120875	0.312137	0.621699	0.722645	0.408255	Others	sp_Q9VZW5_FMAR_DROME_FMRFamide_receptor_OS=Drosophila_melanogaster_OX=7227_GN=FMRFaR_PE=2_SV=1	22.46	374	212	14	55	399	126	450	1.1e-10	67
pvir_s00189g38	0.545092	4.61449	2.58472	0.565673	0	0.067402	0.811585	Others	sp_P30531_SC6A1_HUMAN_Sodium-_and_chloride-dependent_GABA_transporter_1_OS=Homo_sapiens_OX=9606_GN=SLC6A1_PE=1_SV=2	24.301	465	286	18	24	462	174	598	7.28e-21	99.4
pvir_s00776g32	0	4.57946	0	0.035844	0	0.034168	0	Others	sp_P17972_KCNAW_DROME_Potassium_voltage-gated_channel_protein_Shaw_OS=Drosophila_melanogaster_OX=7227_GN=Shaw_PE=2_SV=1	37.558	434	248	4	36	453	8	434	9.83e-89	283
pvir_s00388g23	2.42748	4.5764	1.72642	2.77468	2.45734	1.21883	0.676862	Others	sp_Q8TCS8_PNPT1_HUMAN_Polyribonucleotide_nucleotidyltransferase_1,_mitochondrial_OS=Homo_sapiens_OX=9606_GN=PNPT1_PE=1_SV=2	58.509	711	290	4	47	755	48	755	0	850
pvir_s00303g33	0	4.50722	0.643141	0.236838	0	0	0.584579	Protein Processing	sp_Q7K237_C1GLT_DROME_Glycoprotein-N-acetylgalactosamine_3-beta-galactosyltransferase_1_OS=Drosophila_melanogaster_OX=7227_GN=C1GalTA_PE=2_SV=1	24.625	333	208	14	23	323	25	346	6.35e-20	92.8
pvir_s02073g4	0.652539	4.48217	0.749031	0.09209	0	0.043895	2.14199		NA
pvir_s00137g131	0.59872	4.42316	0.562134	1.62627	2.59797	0.548135	0.260073	Others	sp_Q15075_EEA1_HUMAN_Early_endosome_antigen_1_OS=Homo_sapiens_OX=9606_GN=EEA1_PE=1_SV=2	30.936	1335	768	25	305	1585	174	1408	4.48e-118	410
pvir_s00399g80	0	4.3589	2.24117	1.21887	2.29176	0.933189	0.706749	Others	sp_Q29261_VILI_PIG_Villin-1_OS=Sus_scrofa_OX=9823_GN=VIL1_PE=2_SV=2	44.042	856	426	18	2	838	6	827	0	679
pvir_s00163g25	0	4.32515	0	0	0	0	0	Others	sp_Q8ITC9_PK1R_DROME_Pyrokinin-1_receptor_OS=Drosophila_melanogaster_OX=7227_GN=PK1-R_PE=2_SV=1	38.284	303	123	6	1	250	71	362	3.72e-55	191
pvir_s00410g116	0	4.32014	0.62484	0.022042	0	0.010504	0.016997	Others	sp_Q0P4P2_FBCD1_XENTR_Fibrinogen_C_domain-containing_protein_1_OS=Xenopus_tropicalis_OX=8364_GN=fibcd1_PE=2_SV=1	43.233	266	137	5	1208	1466	194	452	3.96e-63	226
pvir_s00608g24	0.751471	4.30578	1.27879	0.387053	1.13311	0.451273	0.264416		NA
pvir_s133600g1	0	4.30172	0.459181	0.948171	0.104856	0.129165	0.99367	Others	sp_A1STS0_APAH_PSYIN_Bis(5'-nucleosyl)-tetraphosphatase,_symmetrical_OS=Psychromonas_ingrahamii_(strain_37)_OX=357804_GN=apaH_PE=3_SV=1	40	130	73	4	69	196	4	130	5.57e-14	73.9
pvir_s00189g292	0.079941	4.29289	0.167873	1.1742	0.382815	1.23737	1.12553	Others	sp_G5ED00_ZIG8_CAEEL_Zwei_Ig_domain_protein_zig-8_OS=Caenorhabditis_elegans_OX=6239_GN=zig-8_PE=1_SV=1	23.474	213	150	4	53	263	45	246	7.23e-11	65.1
pvir_s00373g296	0	4.21417	0	0	0	0.103261	0.080885	Collagen	sp_P18503_CAS4_EPHMU_Short-chain_collagen_C4_(Fragment)_OS=Ephydatia_muelleri_OX=6052_PE=2_SV=1	30.899	178	100	6	26	203	211	365	7.22e-12	66.6
pvir_s00145g298	0.244769	4.21195	1.37044	2.64827	0.390573	0.541072	0.908773	Others	sp_B0G143_UCPB_DICDI_Mitochondrial_substrate_carrier_family_protein_ucpB_OS=Dictyostelium_discoideum_OX=44689_GN=ucpB_PE=3_SV=1	47.02	302	141	5	8	307	10	294	4.01e-93	281
pvir_s01028g39	0	4.20224	0	0	0	0	0		NA
pvir_s00409g90	0	4.16542	0.120875	0.044591	0	0.042509	1.42889	Others	sp_Q0VA40_SP9_XENTR_Transcription_factor_Sp9_OS=Xenopus_tropicalis_OX=8364_GN=sp9_PE=2_SV=1	44.836	426	177	16	1	396	1	398	1.31e-98	303
pvir_s00401g71	0.058393	4.12375	0.030817	0.022797	0	0.065186	0.10508	Others	sp_A4IG42_TCAF_DANRE_TRPM8_channel-associated_factor_homolog_OS=Danio_rerio_OX=7955_GN=tcaf_PE=2_SV=1	27.725	743	417	29	8	689	218	901	1.96e-54	205
pvir_s00451g601	0	4.12086	0	0	0	0	0.399631	Others	sp_Q7RTY1_MOT9_HUMAN_Monocarboxylate_transporter_9_OS=Homo_sapiens_OX=9606_GN=SLC16A9_PE=1_SV=1	26.087	529	324	11	15	536	11	479	2.05e-36	145
pvir_s00303g153	0	4.10585	0	0.021744	0	0.020725	0.167098		NA
pvir_s00097g368	0	4.10198	0	0	0	0	0	Protein Processing	sp_P95607_CATA_RHOOP_Catechol_1,2-dioxygenase_(Fragment)_OS=Rhodococcus_opacus_OX=37919_GN=catA_PE=1_SV=1	31.333	150	83	5	23	155	83	229	1.95e-14	73.6
pvir_s00097g168	0.286241	4.08645	1.48159	0	0.994457	0	0.312843		NA
pvir_s00037g1	0	4.05997	0.585019	0	0	0.404474	0.611173		NA
pvir_s00451g384	0	4.05611	0	0	0	0	0		NA
pvir_s00960g100	0.556598	4.03834	0.488706	0.974538	1.17441	1.99555	0.138061	Others	sp_Q6DDL7_UN93A_XENLA_Protein_unc-93_homolog_A_OS=Xenopus_laevis_OX=8355_GN=unc93a_PE=2_SV=1	29.932	441	292	7	23	454	8	440	7.08e-68	228
pvir_s00221g17	0.663493	4.02545	2.56827	2.31041	1.50596	1.19367	1.02886	Others	sp_Q96CM3_RUSD4_HUMAN_Mitochondrial_RNA_pseudouridine_synthase_RPUSD4_OS=Homo_sapiens_OX=9606_GN=RPUSD4_PE=1_SV=1	36.842	304	174	6	490	776	58	360	5.3e-57	202
pvir_s01838g10	0	4.02541	0	0	0	0	0		NA
pvir_s00163g134	0	4.00678	0	0.058762	0	0	2.23168	Extracellular Matrix	sp_P10079_FBP1_STRPU_Fibropellin-1_OS=Strongylocentrotus_purpuratus_OX=7668_GN=EGF1_PE=1_SV=2	42.484	306	145	14	18	293	313	617	8.37e-47	172
pvir_s00203g81	0.579056	3.97107	0.987888	0.776617	0.137297	1.01322	0.612626	Others	sp_Q7TSK7_ATL2_MOUSE_ADAMTS-like_protein_2_OS=Mus_musculus_OX=10090_GN=Adamtsl2_PE=2_SV=1	30.215	791	467	28	21	749	186	953	6.41e-85	292
pvir_s00137g213	0	3.95357	0.140315	0.051718	0	0.887496	0.078741		NA
pvir_s08083g1	0	3.9484	0.378703	1.45095	0	0	2.03654		NA
pvir_s00097g372	0	3.9179	0.186701	0.550908	0	0	0		NA
pvir_s00765g60	0	3.89426	0	0.072793	0	0.069409	0	Others	sp_Q8VIB5_BARH2_MOUSE_BarH-like_2_homeobox_protein_OS=Mus_musculus_OX=10090_GN=Barhl2_PE=2_SV=2	61.832	131	38	5	100	227	197	318	8.95e-43	153
pvir_s00410g223	0	3.88933	0.687618	0.251414	0	0	2.42912		NA
pvir_s00270g106	0	3.88152	0	0	0	0	0	Others	sp_P29371_NK3R_HUMAN_Neuromedin-K_receptor_OS=Homo_sapiens_OX=9606_GN=TACR3_PE=1_SV=1	46.835	79	41	1	1	79	297	374	1.99e-15	73.9
pvir_s01850g345	0	3.87152	0.327299	0.948558	1.09652	2.49371	0.515758		NA
pvir_s00194g43	0	3.85778	0	0.124701	0	0	0	Potential Foot Protein	sp_Q14517_FAT1_HUMAN_Protocadherin_Fat_1_OS=Homo_sapiens_OX=9606_GN=FAT1_PE=1_SV=2	26.829	164	82	6	22	183	4015	4142	8.65e-08	54.7
pvir_s00608g13	0	3.84327	0.33606	0.217309	0	0.059182	0.285442	Others	sp_P31646_S6A13_RAT_Sodium-_and_chloride-dependent_GABA_transporter_2_OS=Rattus_norvegicus_OX=10116_GN=Slc6a13_PE=1_SV=1	51.978	556	262	4	2	553	27	581	0	612
pvir_s00416g38	0	3.83462	0	0	0.085438	0	0	Others	sp_Q53WK1_GINT1_ORYSJ_Glucosamine_inositolphosphorylceramide_transferase_1_OS=Oryza_sativa_subsp._japonica_OX=39947_GN=GINT1_PE=2_SV=1	28.112	249	157	11	668	901	485	726	3e-14	80.9
pvir_s00693g106	0.069713	3.83451	0.551551	1.63117	1.68521	0.155478	0.16685	Protein Processing	sp_Q9U2C4_GALT9_CAEEL_Probable_N-acetylgalactosaminyltransferase_9_OS=Caenorhabditis_elegans_OX=6239_GN=gly-9_PE=2_SV=1	44.677	573	239	10	61	626	72	573	7.13e-160	474
pvir_s136484g37	0	3.82399	0.073353	0	0.334908	0.515371	0.041122	Protein Modification	sp_Q5RJI4_PKDCC_MOUSE_Extracellular_tyrosine-protein_kinase_PKDCC_OS=Mus_musculus_OX=10090_GN=Pkdcc_PE=1_SV=2	27.064	218	130	7	123	338	196	386	2.4e-14	77.4
pvir_s00378g200	1.6428	3.81701	1.13083	0.325797	0.932895	0.380445	1.05279		NA
pvir_s00243g45	0	3.79716	0	0	0	0	0.134553	Others	sp_Q6ZQ11_CHSS1_MOUSE_Chondroitin_sulfate_synthase_1_OS=Mus_musculus_OX=10090_GN=Chsy1_PE=2_SV=2	35.135	629	370	12	56	655	86	705	5.33e-109	351
pvir_s00037g6	0	3.79456	1.18527	0.214976	0	0	2.34632		NA
pvir_s00079g222	0.057261	3.7939	0.301318	0	0	0.042387	0.033925	Others	sp_P24507_SY63_DIPOM_Synaptotagmin-C_OS=Diplobatis_ommata_OX=1870830_GN=P65-C_PE=2_SV=1	38.127	299	165	8	123	407	211	503	4.19e-62	212
pvir_s00711g6	0	3.79383	0.175655	0.05422	0.100863	0	0.033465		NA
pvir_s00319g53	0	3.74323	0.720114	0	0	0.28844	0.856668		NA
pvir_s00627g243	0	3.72241	0	0.047307	0	0	0	Protein Modification	sp_Q24157_BRN_DROME_Beta-1,3-galactosyltransferase_brn_OS=Drosophila_melanogaster_OX=7227_GN=brn_PE=2_SV=2	34.884	301	177	8	83	374	35	325	1.59e-46	165
pvir_s00079g83	0	3.72113	0	0	0	0	0	Others	sp_Q0P4P2_FBCD1_XENTR_Fibrinogen_C_domain-containing_protein_1_OS=Xenopus_tropicalis_OX=8364_GN=fibcd1_PE=2_SV=1	41.748	103	58	1	2	104	353	453	2.21e-18	81.6
pvir_s00281g19	0	3.71682	0.129162	0.095535	0	0.068294	0.110051	Others	sp_Q0VCS4_HXA2_BOVIN_Homeobox_protein_Hox-A2_OS=Bos_taurus_OX=9913_GN=HOXA2_PE=2_SV=1	46.396	222	73	5	7	209	7	201	8.97e-48	176
pvir_s00137g478	0	3.6353	0.79447	2.00908	1.32683	0.274714	0		NA
pvir_s00014g60	0.772634	3.62219	0.806712	0.944672	1.64233	0.112677	0.175934	Others	sp_Q9VAI0_GNA1_DROME_Probable_glucosamine_6-phosphate_N-acetyltransferase_OS=Drosophila_melanogaster_OX=7227_GN=Gnpnat_PE=2_SV=1	49.451	182	88	4	13	192	10	189	3.6e-57	182
pvir_s00161g76	0.062116	3.53501	0.130682	0	0.074644	0.045939	0.36724	Potential Foot Protein	sp_Q14517_FAT1_HUMAN_Protocadherin_Fat_1_OS=Homo_sapiens_OX=9606_GN=FAT1_PE=1_SV=2	26.368	201	99	7	57	244	3999	4163	1.04e-13	76.6
pvir_s00145g418	0	3.52623	0.632764	0.232526	0	0	0.292499	Others	sp_Q66IC8_TC1D1_DANRE_Tctex1_domain-containing_protein_1_OS=Danio_rerio_OX=7955_GN=tctex1d1_PE=2_SV=1	38.333	120	74	0	142	261	54	173	3.63e-26	103
pvir_s00107g8	0	3.51343	0.092762	0.034263	0	0.13064	0		NA
pvir_s00278g182	0	3.51	2.08082	0.335633	0.043343	0.213278	0.429037		NA
pvir_s00161g158	0	3.49421	0.641305	0	0	0	0.863916	Others	sp_Q24248_ARA_DROME_Homeobox_protein_araucan_OS=Drosophila_melanogaster_OX=7227_GN=ara_PE=1_SV=2	57.377	244	81	8	37	261	131	370	3.04e-66	229
pvir_s00079g77	0.030502	3.48611	0.064382	0.095242	0.110704	1.52055	0	Others	sp_A1YFY6_SIM1_PANPA_Single-minded_homolog_1_OS=Pan_paniscus_OX=9597_GN=SIM1_PE=3_SV=1	80.058	346	67	1	1	344	1	346	0	603
pvir_s03426g15	0.06996	3.48344	1.10699	0.081845	0.084556	0.234036	0.690671		NA
pvir_s01918g96	0.301489	3.47701	1.34302	1.59418	2.14653	1.02131	0.320893	Others	sp_O94818_NOL4_HUMAN_Nucleolar_protein_4_OS=Homo_sapiens_OX=9606_GN=NOL4_PE=1_SV=2	38.315	736	265	23	11	655	1	638	4.07e-136	416
pvir_s01329g171	0.042145	3.46648	1.91695	0.244514	0.184418	0.869123	0.413345	Others	sp_P02578_ACT1_ACACA_Actin-1_OS=Acanthamoeba_castellanii_OX=5755_PE=1_SV=1	28.198	383	243	11	2030	2400	4	366	3.53e-41	160
pvir_s00137g98	0.767669	3.46321	0.146705	1.83797	0.251181	0.051537	0.328973		NA
pvir_s01028g35	0	3.43866	0	0	0	0	0		NA
pvir_s03437g55	0	3.42895	0	0.03959	0.736041	0	0.060507		NA
pvir_s00658g91	0.085359	3.41808	1.52952	0.631489	0.257498	0.5069	0.22904	Others	sp_P70389_ALS_MOUSE_Insulin-like_growth_factor-binding_protein_complex_acid_labile_subunit_OS=Mus_musculus_OX=10090_GN=Igfals_PE=1_SV=1	28.962	366	222	7	36	375	45	398	6.77e-30	127
pvir_s00097g431	0.060042	3.41771	0	0	0	0.044422	0	Others	sp_Q74FW6_TSAL_GEOSL_L-threonine_ammonia-lyase_OS=Geobacter_sulfurreducens_(strain_ATCC_51573_/_DSM_12127_/_PCA)_OX=243231_GN=tdcB_PE=1_SV=1	42.486	346	198	1	33	378	48	392	2.48e-69	226
pvir_s00163g133	0	3.40924	0	0	0	0	0.457478		NA
pvir_s00081g147	0	3.3746	0.052815	0	0	0.223026	0	Others	sp_Q20191_NAS13_CAEEL_Zinc_metalloproteinase_nas-13_OS=Caenorhabditis_elegans_OX=6239_GN=nas-13_PE=2_SV=5	35.26	346	194	5	73	390	107	450	1.93e-60	207
pvir_s00130g48	0	3.36507	0	0	0	0.079888	0	Protein Processing	sp_Q17FB8_GLT25_AEDAE_Glycosyltransferase_25_family_member_OS=Aedes_aegypti_OX=7159_GN=AAEL003481_PE=3_SV=1	46.058	241	129	1	5	245	318	557	2.06e-66	219
pvir_s136476g251	0.194061	3.34001	0.058533	0.389752	0.436268	0.350845	0.199685	Others	sp_Q03042_KGP1_DROME_cGMP-dependent_protein_kinase,_isozyme_1_OS=Drosophila_melanogaster_OX=7227_GN=Pkg21D_PE=1_SV=2	38.934	244	133	6	25	261	1	235	1.51e-50	168
pvir_s00296g45	0	3.28669	0	0	0	0	0.347592		NA
pvir_s00036g242	0.144464	3.26589	0	0	0	0.105464	0	Others	sp_Q8WWF8_CAPSL_HUMAN_Calcyphosin-like_protein_OS=Homo_sapiens_OX=9606_GN=CAPSL_PE=2_SV=4	39.512	205	114	3	3	199	6	208	1.29e-44	150
pvir_s00278g301	0	3.26402	0.342834	1.56028	0.71863	0.080399	0.032198	Protein Processing	sp_O54905_B3GT2_MOUSE_Beta-1,3-galactosyltransferase_2_OS=Mus_musculus_OX=10090_GN=B3galt2_PE=1_SV=2	31.278	227	146	5	131	352	123	344	1.89e-27	116
pvir_s75596g261	0.396152	3.25843	0	0	0	0	1.44041	Proteinase Inhibitor	sp_O73746_TIMP3_XENLA_Metalloproteinase_inhibitor_3_OS=Xenopus_laevis_OX=8355_GN=timp3_PE=2_SV=1	28.302	159	84	4	54	212	44	172	5.27e-07	52
pvir_s00101g98	0	3.25266	0.823262	0.297252	0	0	0		NA
pvir_s00169g7	0	3.25266	0	0	0	0.284633	0		NA
pvir_s01514g5	0	3.23868	1.072	0.169242	0	0	0.98629	Others	sp_A5PKG8_DBX1_BOVIN_Homeobox_protein_DBX1_OS=Bos_taurus_OX=9913_GN=DBX1_PE=2_SV=1	47.387	287	103	8	1	268	2	259	6.59e-67	216
pvir_s00601g13	0	3.23254	0.58992	0	0	0	0.659132	Others	sp_Q868T3_CCAPR_DROME_Cardioacceleratory_peptide_receptor_OS=Drosophila_melanogaster_OX=7227_GN=CCAP-R_PE=2_SV=4	29.492	295	181	10	18	296	131	414	9.04e-22	98.6
pvir_s01316g12	0	3.23119	0.298641	0	0	0.314701	0.125512	Others	sp_P22727_WNT6_MOUSE_Protein_Wnt-6_OS=Mus_musculus_OX=10090_GN=Wnt6_PE=1_SV=2	52.161	347	146	1	17	343	18	364	5.42e-136	394
pvir_s00388g81	0.053979	3.20315	0.625117	0.713013	0.389865	1.15949	0.352295	Others	sp_Q14DK5_HIPL1_MOUSE_HHIP-like_protein_1_OS=Mus_musculus_OX=10090_GN=Hhipl1_PE=2_SV=1	34.722	432	243	13	3	405	169	590	1.2e-68	235
pvir_s00286g8	0	3.18027	0.248588	0	0	0	0.13249		NA
pvir_s00189g182	0	3.17528	0.089686	0	0	0.125861	0		NA
pvir_s00018g88	0	3.17339	0	0	0	0	0	Others	sp_Q8K467_TMIE_MOUSE_Transmembrane_inner_ear_expressed_protein_OS=Mus_musculus_OX=10090_GN=Tmie_PE=1_SV=1	35	60	39	0	15	74	48	107	1.14e-09	57.4
pvir_s03417g44	0	3.16925	0.158446	0.311949	0	0	1.54977	Others	sp_E9Q6C8_XKR6_MOUSE_XK-related_protein_6_OS=Mus_musculus_OX=10090_GN=Xkr6_PE=2_SV=1	25.99	404	241	10	82	442	107	495	1.84e-28	122
pvir_s00018g67	0	3.1638	0	0.927832	0.079841	0	0	Others	sp_P23593_APOD_RAT_Apolipoprotein_D_OS=Rattus_norvegicus_OX=10116_GN=Apod_PE=1_SV=1	24.713	174	120	4	18	185	20	188	6e-08	55.8
pvir_s18514g1	0.151625	3.1558	1.66046	1.58282	0.795933	0.495739	0.669218	Others	sp_Q9JJ59_ABCB9_MOUSE_ATP-binding_cassette_sub-family_B_member_9_OS=Mus_musculus_OX=10090_GN=Abcb9_PE=2_SV=1	52.147	163	64	2	1	150	578	739	3.93e-44	159
pvir_s00667g11	0.434824	3.14075	0	0	0	0	0	Protein Processing	sp_H2A0L0_TYRO1_PINMG_Tyrosinase-like_protein_1_OS=Margaritifera_margaritifera_OX=102329_PE=1_SV=1	25.61	246	126	9	11	224	186	406	6.16e-15	78.2
pvir_s00047g11	0.339241	3.12197	1.43033	1.15585	1.63754	0.692541	1.49201		NA
pvir_s00550g15	0	3.1088	0	0.129255	0	0.184862	0		NA
pvir_s00049g17	0	3.07848	0	0.115531	0.357991	0	0.029438	Others	sp_Q5F4C0_HVCN1_CHICK_Voltage-gated_hydrogen_channel_1_OS=Gallus_gallus_OX=9031_GN=HVCN1_PE=2_SV=1	38.636	88	47	2	216	301	100	182	9.51e-10	62.4
pvir_s01850g114	0	3.05689	0.466129	0	0	0	0		NA
pvir_s00296g148	0	3.03012	0.040001	0	0	0	0.49864	Others	sp_A7Y2W8_SC6A9_XENLA_Sodium-_and_chloride-dependent_glycine_transporter_1_OS=Xenopus_laevis_OX=8355_GN=slc6a9_PE=2_SV=1	37.358	530	320	4	56	583	88	607	2.23e-122	377
pvir_s04670g1	0	2.99309	0	0	0	0	0		NA
pvir_s00101g3	0	2.99251	0	0	0	0	0	Proteinase Inhibitor	sp_P84875_PCPI_SABMA_Carboxypeptidase_inhibitor_SmCI_OS=Sabellastarte_magnifica_OX=389514_PE=1_SV=1	44.144	111	57	2	73	179	56	165	7.52e-26	100
pvir_s00485g7	0	2.97086	1.19848	0	0	0	0		NA
pvir_s01251g4	0	2.9344	0	0	0	0	0	Others	sp_P49146_NPY2R_HUMAN_Neuropeptide_Y_receptor_type_2_OS=Homo_sapiens_OX=9606_GN=NPY2R_PE=1_SV=1	36.17	235	136	4	35	263	42	268	1.16e-41	150
pvir_s00451g246	0.449123	2.92179	0.473482	1.62216	0.985727	0.303187	0.21929		NA
pvir_s03013g78	0	2.92038	0.807024	0.443708	0.550917	0.113262	1.3095		NA
pvir_s02269g27	0.205857	2.92013	0.542969	1.33823	1.41022	0.714309	0.102678	Protein Processing	sp_Q95ZJ1_GALT5_CAEEL_Polypeptide_N-acetylgalactosaminyltransferase_5_OS=Caenorhabditis_elegans_OX=6239_GN=gly-5_PE=2_SV=2	55.189	636	250	10	8	638	5	610	0	696
pvir_s02139g73	0	2.90395	0.632764	0	0.119959	0.147817	0.350999	Others	sp_A8WGS4_TLCD2_DANRE_TLC_domain-containing_protein_2_OS=Danio_rerio_OX=7955_GN=tlcd2_PE=2_SV=1	33.333	225	136	6	16	234	12	228	1.46e-29	114
pvir_s133847g24	0	2.88503	0.112838	0	0	0	1.18655	Lectin-related	sp_Q9I929_FUCL3_ANGJA_Fucolectin-3_OS=Anguilla_japonica_OX=7937_PE=2_SV=1	33.099	142	67	8	45	177	56	178	1.67e-08	56.2
pvir_s00887g60	0	2.87945	0	0	0	0.405452	0		NA
pvir_s00189g85	0.081659	2.87944	0.387394	0.095421	0.197145	0	0.073097	Others	sp_O01670_OAR2_LYMST_Octopamine_receptor_2_OS=Lymnaea_stagnalis_OX=6523_PE=1_SV=1	43.785	539	259	12	21	540	53	566	6.29e-145	432
pvir_s00278g134	0.187502	2.87907	1.18644	1.31548	1.1325	0.306507	0.515473	Protein Processing	sp_O45947_GLT10_CAEEL_Putative_polypeptide_N-acetylgalactosaminyltransferase_10_OS=Caenorhabditis_elegans_OX=6239_GN=gly-10_PE=1_SV=3	62.76	529	189	6	59	580	140	667	0	673
pvir_s00437g10	0	2.86564	0.14209	0.341467	0	0	0	Others	sp_G3V9H8_RET_RAT_Proto-oncogene_tyrosine-protein_kinase_receptor_Ret_OS=Rattus_norvegicus_OX=10116_GN=Ret_PE=1_SV=1	44.207	561	248	12	7	554	519	1027	4.17e-138	434
pvir_s01329g170	0.045134	2.86104	1.40633	0.564596	0.164085	0.403586	0.515908		NA
pvir_s00033g35	0.134361	2.84844	1.13009	0.364452	0.645144	0.943084	1.62483	Others	sp_Q16WU7_WSCD_AEDAE_WSCD_family_member_AAEL009094_OS=Aedes_aegypti_OX=7159_GN=AAEL009094_PE=3_SV=1	31.892	185	118	4	117	297	103	283	5.58e-22	98.2
pvir_s00451g662	0	2.84668	0	0	0	0.434775	0	Others	sp_Q9C056_NKX62_HUMAN_Homeobox_protein_Nkx-6.2_OS=Homo_sapiens_OX=9606_GN=NKX6-2_PE=1_SV=2	56.432	241	66	10	37	244	1	235	4.2e-75	233
pvir_s01124g24	0	2.84656	0	0.236838	0	0.056451	0.134903		NA
pvir_s00068g201	0	2.83433	1.43648	0.519728	0.400428	0	0		NA
pvir_s00346g137	0	2.83094	0.908886	1.28354	0	0.478839	0.169712	Others	sp_P20241_NRG_DROME_Neuroglian_OS=Drosophila_melanogaster_OX=7227_GN=Nrg_PE=1_SV=2	30.075	266	142	14	102	332	985	1241	4.9e-09	61.6
pvir_s00161g74	0	2.81858	0.060965	0	0.069677	0	1.30388	Potential Foot Protein	sp_Q14517_FAT1_HUMAN_Protocadherin_Fat_1_OS=Homo_sapiens_OX=9606_GN=FAT1_PE=1_SV=2	32.919	161	78	10	126	268	4015	4163	6.92e-18	90.1
pvir_s00097g87	0.049395	2.81493	0	0.23049	0.416624	0.402811	0.029366	Others	sp_Q9EQD2_NPFF2_RAT_Neuropeptide_FF_receptor_2_OS=Rattus_norvegicus_OX=10116_GN=Npffr2_PE=2_SV=1	26.598	391	245	9	44	411	39	410	8.37e-41	154
pvir_s00281g120	0	2.79602	0.406122	0	0	0	0	Others	sp_P00437_PCXB_PSEPU_Protocatechuate_3,4-dioxygenase_beta_chain_OS=Pseudomonas_putida_OX=303_GN=pcaH_PE=1_SV=3	32.5	160	85	7	64	207	77	229	7.26e-14	71.2
pvir_s00317g10	0	2.78887	0	0	0	0	0		NA
pvir_s00656g96	0	2.78671	0	0	0	1.18499	0.102143		NA
pvir_s00432g25	0	2.76663	0	0	0	0	1.45649		NA
pvir_s00267g16	0.10169	2.7526	1.61302	0.849947	0.617648	0.497829	0.478226	Others	sp_Q8NEV4_MYO3A_HUMAN_Myosin-IIIa_OS=Homo_sapiens_OX=9606_GN=MYO3A_PE=1_SV=2	49.175	667	320	6	622	1281	473	1127	0	634
pvir_s74715g1	0.167512	2.75056	0.699049	0.894369	0	0	0		NA
pvir_s00611g20	0	2.72585	0	0.026267	0.122118	0	0	Others	sp_Q9JJZ8_CNGA3_MOUSE_Cyclic_nucleotide-gated_cation_channel_alpha-3_OS=Mus_musculus_OX=10090_GN=Cnga3_PE=1_SV=2	56.414	647	233	6	2	639	6	612	0	735
pvir_s01514g4	0	2.72316	0	0	0	0	0		NA
pvir_s136454g2	0	2.69997	0	0	0.754493	0	0.357248		NA
pvir_s00451g774	0	2.69797	0	0	0	0	0		NA
pvir_s01977g1	0	2.6966	0.547755	0	0	0	0		NA
pvir_s00595g8	0	2.69653	0.421843	0.387543	1.19959	0.443452	0.175499		NA
pvir_s00373g16	0	2.66684	0.553272	0	0	0	0.218369		NA
pvir_s00451g239	0	2.66366	1.06652	0.181902	0.751663	0.057796	0.487936	Others	sp_Q61097_KSR1_MOUSE_Kinase_suppressor_of_Ras_1_OS=Mus_musculus_OX=10090_GN=Ksr1_PE=1_SV=1	34.323	303	182	7	281	571	554	851	1.15e-40	161
pvir_s00451g284	0	2.62974	0	0	0	0	0		NA
pvir_s00163g37	0.402539	2.62064	1.68554	0.930304	0.839734	0.443448	0.350999	Others	sp_Q75J93_CPAS1_DICDI_Circularly_permutated_Ras_protein_1_OS=Dictyostelium_discoideum_OX=44689_GN=cpras1_PE=3_SV=1	33.468	248	158	4	3	243	424	671	1.31e-35	137
pvir_s00373g144	0.081012	2.60851	0.399132	1.0758	1.04619	0.864528	0.226995	Others	sp_Q9Y345_SC6A5_HUMAN_Sodium-_and_chloride-dependent_glycine_transporter_2_OS=Homo_sapiens_OX=9606_GN=SLC6A5_PE=1_SV=3	40.097	616	343	4	3	618	176	765	1.05e-170	515
pvir_s00278g218	0	2.5783	0.10698	0.157957	0.122362	0.112931	0.030177	Others	sp_Q5SVZ6_ZMYM1_HUMAN_Zinc_finger_MYM-type_protein_1_OS=Homo_sapiens_OX=9606_GN=ZMYM1_PE=1_SV=1	26.549	226	153	3	161	379	564	783	2.57e-23	107
pvir_s00163g123	0.683602	2.57056	1.22948	0.489532	1.16478	1.18265	1.69408	Others	sp_P70496_PLD1_RAT_Phospholipase_D1_OS=Rattus_norvegicus_OX=10116_GN=Pld1_PE=1_SV=3	52.489	442	202	7	988	1425	637	1074	8.95e-140	459
pvir_s00163g36	0.249389	2.55958	0.260689	1.17681	0.591029	0.638464	0.287042	Others	sp_Q75J93_CPAS1_DICDI_Circularly_permutated_Ras_protein_1_OS=Dictyostelium_discoideum_OX=44689_GN=cpras1_PE=3_SV=1	37.333	150	79	6	64	199	256	404	2.49e-17	83.6
pvir_s00042g10	0	2.54748	0.05136	0.29689	0.011802	0.079804	0.111653	Others	sp_Q06441_TSP4_XENLA_Thrombospondin-4_OS=Xenopus_laevis_OX=8355_GN=thbs4_PE=2_SV=1	43.881	670	349	10	1212	1874	290	939	1.21e-150	496
pvir_s00727g84	0	2.53526	1.28874	0.052772	0	0	0.08032	Protein Processing	sp_O54905_B3GT2_MOUSE_Beta-1,3-galactosyltransferase_2_OS=Mus_musculus_OX=10090_GN=B3galt2_PE=1_SV=2	29.279	222	150	6	64	282	127	344	9.61e-19	90.1
pvir_s136470g33	0	2.52716	0.480337	0.117194	0.363939	1.5235	0.087172		NA
pvir_s01280g45	0	2.521	1.01168	0.099462	0	0	0.113644	Others	sp_Q99999_G3ST1_HUMAN_Galactosylceramide_sulfotransferase_OS=Homo_sapiens_OX=9606_GN=GAL3ST1_PE=1_SV=1	30.37	270	166	7	12	277	72	323	5.53e-30	122
pvir_s00037g65	0	2.51444	0	0	0	0.059635	0		NA
pvir_s01521g2	0	2.51157	0.43458	0	0.434895	0	0.091917	Others	sp_Q8ITC7_CAPAR_DROME_Neuropeptides_capa_receptor_OS=Drosophila_melanogaster_OX=7227_GN=CapaR_PE=2_SV=3	38.916	406	225	8	14	405	45	441	6.58e-74	243
pvir_s00439g140	0.694767	2.48251	1.05823	1.08295	0.279691	0.516131	0.299738	Others	sp_O02768_PGH2_RABIT_Prostaglandin_G/H_synthase_2_OS=Oryctolagus_cuniculus_OX=9986_GN=PTGS2_PE=2_SV=1	56.766	569	243	3	2	568	17	584	0	684
pvir_s00019g8	0.05503	2.45032	0.289647	0.64125	0.066228	0.081506	0.130542	Others	sp_Q925C0_SYT9_RAT_Synaptotagmin-9_OS=Rattus_norvegicus_OX=10116_GN=Syt9_PE=1_SV=1	30.659	349	208	9	85	422	162	487	1.06e-42	159
pvir_s00586g62	0	2.40954	0.445326	0	0	0.464735	0.477479		NA
pvir_s00301g31	0.163386	2.40914	0.170512	0	0	0	0	Defense	sp_Q0Q028_DFP3_ANTMY_Putative_defense_protein_3_OS=Antheraea_mylitta_OX=34739_PE=2_SV=1	36.646	161	97	3	1	159	1	158	1.38e-27	104
pvir_s00693g52	0	2.40168	1.04378	0.503671	0	0	0.728996		NA
pvir_s00021g11	0.202296	2.39744	0.105994	0.233692	0	0.07428	0.881787	Others	sp_Q6BD04_GPR54_ORENI_G-protein_coupled_receptor_54_OS=Oreochromis_niloticus_OX=8128_GN=gpr54_PE=2_SV=1	31.132	212	138	3	1	211	139	343	3.78e-31	121
pvir_s00317g11	0	2.38594	0	0	0	0	0.267879	Others	sp_O01635_ASIC1_CAEEL_Degenerin-like_protein_asic-1_OS=Caenorhabditis_elegans_OX=6239_GN=asic-1_PE=3_SV=2	26.378	254	158	6	3	232	554	802	9.45e-22	96.7
pvir_s00656g78	0	2.36749	0.600817	0	0	1.04126	0	Others	sp_Q8QGW7_LITAF_CHICK_Lipopolysaccharide-induced_tumor_necrosis_factor-alpha_factor_homolog_OS=Gallus_gallus_OX=9031_GN=LITAF_PE=2_SV=1	43.137	102	55	1	30	131	50	148	5.56e-21	85.5
pvir_s00297g13	0	2.3491	0.597127	0.125599	0.680743	1.43702	0.142922		NA
pvir_s00028g22	0.117268	2.33368	0.444056	0.455072	0.435335	0.410616	0.213204	Others	sp_Q61329_ZFHX3_MOUSE_Zinc_finger_homeobox_protein_3_OS=Mus_musculus_OX=10090_GN=Zfhx3_PE=1_SV=1	38.864	1127	506	29	475	1533	624	1635	0	746
pvir_s00007g255	0	2.32991	0	0.042633	0	0	0	Others	sp_Q11082_YT66_CAEEL_Probable_G-protein_coupled_receptor_B0563.6_OS=Caenorhabditis_elegans_OX=6239_GN=B0563.6_PE=3_SV=2	24.841	314	214	9	49	353	28	328	2.21e-20	96.3
pvir_s03437g25	0.058566	2.3111	0.679979	0.160048	0.673272	0.239718	0.737709	Others	sp_Q7XBS0_DUR3_ORYSJ_Urea-proton_symporter_DUR3_OS=Oryza_sativa_subsp._japonica_OX=39947_GN=DUR3_PE=1_SV=1	29.867	375	222	7	66	404	66	435	1.14e-42	169
pvir_s00091g32	0	2.30571	0.111593	0	0.091527	0.011254	0.02731	Defense	sp_Q6YHK3_CD109_HUMAN_CD109_antigen_OS=Homo_sapiens_OX=9606_GN=CD109_PE=1_SV=2	29.329	1357	838	31	63	1374	131	1411	1.21e-175	565
pvir_s00274g60	0.328315	2.30307	0.207846	0.102467	1.11159	0.927841	0.275269		NA
pvir_s00161g148	0	2.29893	0.615026	0.680588	0.632586	0.086508	0.138436		NA
pvir_s136465g32	0.469097	2.29315	0.368186	1.17102	0.13935	0.257723	0.609516	Others	sp_Q9UF02_CCG5_HUMAN_Voltage-dependent_calcium_channel_gamma-5_subunit_OS=Homo_sapiens_OX=9606_GN=CACNG5_PE=2_SV=2	32.759	232	138	7	3	232	4	219	1.61e-31	119
pvir_s00137g83	0	2.28938	0	0	0	0	0.227459		NA
pvir_s00281g18	0	2.27308	0.288848	0.298429	0	0	0.423113	Others	sp_Q3V5Z9_HXD3_ORYLA_Homeobox_protein_Hox-D3_OS=Oryzias_latipes_OX=8090_GN=hoxd3a_PE=3_SV=1	57.463	134	40	2	105	238	107	223	4.68e-41	153
pvir_s00595g21	0.442476	2.26165	0.284187	1.50661	0	0	0.123028	Others	sp_Q5E9Y6_PRUN1_BOVIN_Exopolyphosphatase_PRUNE1_OS=Bos_taurus_OX=9913_GN=PRUNE1_PE=2_SV=1	43.333	120	67	1	20	139	11	129	1.02e-25	104
pvir_s136432g39	0	2.25669	0.98316	0	0.370566	0.572084	1.24981		NA
pvir_s136446g87	0.260894	2.24341	0	0.201423	0.103964	0	0.203461	Others	sp_A0NLY7_ISAHY_LABAI_Isatin_hydrolase_OS=Labrenzia_aggregata_(strain_ATCC_25650_/_DSM_13394_/_JCM_20685_/_NBRC_16684_/_NCIMB_2208_/_IAM_12614)_OX=384765_GN=SIAM614_09648_PE=1_SV=1	29.612	206	128	5	55	250	63	261	1.57e-24	102
pvir_s00137g34	0	2.23339	0	0.129197	0	0.020523	0	Protein Processing	sp_Q19673_TYR3_CAEEL_Putative_tyrosinase-like_protein_tyr-3_OS=Caenorhabditis_elegans_OX=6239_GN=tyr-3_PE=3_SV=5	35.526	304	154	13	101	380	108	393	8.8e-42	166
pvir_s00439g74	0.027607	2.20782	0.845185	0.150939	0.568129	0.123312	0.116001	Others	sp_Q700K0_SSPO_RAT_SCO-spondin_OS=Rattus_norvegicus_OX=10116_GN=Sspo_PE=2_SV=1	26.601	609	367	30	75	636	3941	4516	4.43e-31	135
pvir_s00278g77	0.111518	2.20214	1.05952	1.17581	0.641196	0.415073	0.184064	Others	sp_A4IF63_TRIM2_BOVIN_Tripartite_motif-containing_protein_2_OS=Bos_taurus_OX=9913_GN=TRIM2_PE=2_SV=1	52.821	780	321	9	2	774	5	744	0	814
pvir_s136446g175	0	2.19698	0	0	0	0	0		NA
pvir_s00303g59	0	2.19165	0	0	0	0.306605	0		NA
pvir_s00007g47	0	2.17855	0.583006	1.38292	0.397421	0.489891	0.451208	Others	sp_Q499R4_YRDC_RAT_YrdC_domain-containing_protein,_mitochondrial_OS=Rattus_norvegicus_OX=10116_GN=Yrdc_PE=2_SV=1	50.725	207	97	3	41	242	74	280	5.51e-64	203
pvir_s00373g56	0.072905	2.1687	0.077069	0.022836	0.0177	0.217638	0.264101	Others	sp_Q9R1X5_MRP5_MOUSE_Multidrug_resistance-associated_protein_5_OS=Mus_musculus_OX=10090_GN=Abcc5_PE=1_SV=2	41.59	1409	735	15	54	1411	56	1427	0	1067
pvir_s133847g34	0	2.16477	0	0	0	0.048339	0.038612		NA
pvir_s00006g75	0	2.15811	0.411412	1.4077	0	0	0.452036		NA
pvir_s00036g280	0.248466	2.13041	0.457387	0.819194	0.52251	0.045939	0.036724	Others	sp_Q8WVQ1_CANT1_HUMAN_Soluble_calcium-activated_nucleotidase_1_OS=Homo_sapiens_OX=9606_GN=CANT1_PE=1_SV=1	55.38	316	140	1	68	383	87	401	8.37e-128	376
pvir_s00346g26	0.538305	2.12868	0.376447	0.415399	0	0.462097	0.104819	Others	sp_O17185_SUP9_CAEEL_Two_pore_potassium_channel_protein_sup-9_OS=Caenorhabditis_elegans_OX=6239_GN=sup-9_PE=1_SV=2	54.701	234	97	5	6	239	82	306	4.31e-77	240
pvir_s00346g171	0	2.12726	0.216269	0	0	0	0.08086	Others	sp_Q11082_YT66_CAEEL_Probable_G-protein_coupled_receptor_B0563.6_OS=Caenorhabditis_elegans_OX=6239_GN=B0563.6_PE=3_SV=2	30.962	239	158	4	113	345	80	317	2.39e-34	131
pvir_s136446g43	0	2.12726	0.432539	0.053133	0	0.962449	0.363869	Protein Processing	sp_Q24157_BRN_DROME_Beta-1,3-galactosyltransferase_brn_OS=Drosophila_melanogaster_OX=7227_GN=brn_PE=2_SV=2	29.73	148	97	4	5	149	17	160	4.05e-09	61.2
pvir_s00091g48	0	2.1271	0.658078	0.243056	0.053801	0.033098	0.026574	Others	sp_P43006_EAA2_MOUSE_Excitatory_amino_acid_transporter_2_OS=Mus_musculus_OX=10090_GN=Slc1a2_PE=1_SV=1	36.626	486	287	6	13	480	18	500	9.09e-104	325
pvir_s00226g127	0	2.12004	1.00328	0.35893	0.702492	0	0.611556		NA
pvir_s00252g3	0.588714	2.10064	0.913825	0.220898	1.02172	0	0.963333		NA
pvir_s136469g50	0	2.09025	0.055918	0	0	0	0	Others	sp_O08893_CALCR_CAVPO_Calcitonin_receptor_OS=Cavia_porcellus_OX=10141_GN=CALCR_PE=2_SV=1	33.702	362	206	10	36	373	59	410	2.88e-57	198
pvir_s136446g229	0	2.07978	0	0	0	0	0	Others	sp_Q8RWR1_JMJ30_ARATH_Lysine-specific_demethylase_JMJ30_OS=Arabidopsis_thaliana_OX=3702_GN=JMJ30_PE=1_SV=1	31.061	132	88	2	4	135	294	422	2.44e-11	67.8
pvir_s00116g37	0	2.06803	0.52212	0.375949	0	0.361018	0.816273		NA
pvir_s00161g232	0	2.02931	1.25238	0.70808	0	0.259584	0.146247	Others	sp_Q6PFY8_TRI45_MOUSE_Tripartite_motif-containing_protein_45_OS=Mus_musculus_OX=10090_GN=Trim45_PE=2_SV=2	24.561	342	213	9	21	333	29	354	5.28e-18	91.3
pvir_s00436g9	0.30578	2.0252	0.45036	1.2812	0.294021	0.045237	0.072343	Others	sp_Q803I2_ERGI3_DANRE_Endoplasmic_reticulum-Golgi_intermediate_compartment_protein_3_OS=Danio_rerio_OX=7955_GN=ergic3_PE=2_SV=1	68.407	383	119	1	6	388	3	383	0	569
pvir_s136432g38	0	2.0232	0	0	0	0	0		NA
pvir_s00693g1	0	2.00732	0.122815	0.036361	0	0.017328	0.069937		NA
pvir_s00451g317	0.276646	1.99729	0.483552	0.995811	0.880927	0.067822	0.107605	Defense	sp_Q7Z3D4_LYSM3_HUMAN_LysM_and_putative_peptidoglycan-binding_domain-containing_protein_3_OS=Homo_sapiens_OX=9606_GN=LYSMD3_PE=1_SV=2	34.231	260	123	9	32	278	21	245	1.49e-36	135
pvir_s00203g10	0	1.98011	1.00031	0	0	0	0		NA
pvir_s136446g234	0.032723	1.97011	1.24296	0.510652	0.474828	0.243366	0.333165	Others	sp_O70583_TRI18_MOUSE_E3_ubiquitin-protein_ligase_Midline-1_OS=Mus_musculus_OX=10090_GN=Mid1_PE=1_SV=2	26.562	512	310	12	75	552	4	483	5.72e-42	165
pvir_s00091g60	0	1.95801	0.306218	0.224256	0.519923	0.427944	0.251063	Others	sp_Q9FY42_HBL_MAIZE_Non-symbiotic_hemoglobin_OS=Zea_mays_OX=4577_GN=HB_PE=2_SV=1	25.333	150	107	3	52	197	13	161	1.29e-13	68.9
pvir_s00101g54	0	1.94269	0	0	0	0.04787	0.076486		NA
pvir_s00150g83	0.46798	1.91254	0	0	0	0	0		NA
pvir_s00101g15	0.048546	1.91162	0.30683	0	1.0531	0.539937	0.057745	Others	sp_A4QN56_MFS4B_DANRE_Sodium-dependent_glucose_transporter_1_OS=Danio_rerio_OX=7955_GN=mfsd4b_PE=2_SV=1	28.643	398	258	8	35	424	80	459	8.23e-38	149
pvir_s00286g45	0	1.90296	0.91618	0.86026	0.303776	0.086206	0.092876	Others	sp_B3EWZ5_MLRP1_ACRMI_MAM_and_LDL-receptor_class_A_domain-containing_protein_1_(Fragment)_OS=Acropora_millepora_OX=45264_PE=1_SV=1	27.454	754	423	33	366	1088	4070	4730	6.65e-56	217
pvir_s00246g3	0.114568	1.88697	0	0.088041	0	0	0.331164	Proteinase Inhibitor	sp_Q8JG33_WFDC1_CHICK_WAP_four-disulfide_core_domain_protein_1_OS=Gallus_gallus_OX=9031_GN=WFDC1_PE=2_SV=1	39.31	145	85	3	42	186	42	183	4.59e-28	109
pvir_s00824g17	0.638944	1.88432	0.724788	0.84097	0.59225	0.546584	0.876704		NA
pvir_s00627g57	0.070701	1.85178	0.211824	0.480092	0.615452	0.07919	0.135343	Others	sp_Q6UR05_MRP1_CANLF_Multidrug_resistance-associated_protein_1_OS=Canis_lupus_familiaris_OX=9615_GN=ABCC1_PE=1_SV=1	44.459	1561	794	25	12	1529	1	1531	0	1268
pvir_s00234g79	0.51126	1.8403	0.267308	0.784151	0.454752	0.467469	0.073506		NA
pvir_s00627g261	0.600535	1.8267	0	0	0	0	0.642453	Others	sp_Q27441_NPY_APLCA_Pro-neuropeptide_Y_OS=Aplysia_californica_OX=6500_GN=NPY_PE=1_SV=1
pvir_s00572g45	0	1.82617	0.617818	0	0	0	0	Others	sp_Q96AY4_TTC28_HUMAN_Tetratricopeptide_repeat_protein_28_OS=Homo_sapiens_OX=9606_GN=TTC28_PE=1_SV=4	55.556	72	32	0	44	115	56	127	1.34e-21	92.4
pvir_s01693g275	0.049519	1.79578	0.41726	0.346592	0	0	0.147191	Others	sp_Q9I8C7_ACH10_CHICK_Neuronal_acetylcholine_receptor_subunit_alpha-10_OS=Gallus_gallus_OX=9031_GN=CHRNA10_PE=3_SV=1	34.169	439	262	8	23	458	34	448	7.72e-88	278
pvir_s00765g41	0.08834	1.78191	0.914888	0.636038	0.621566	0.118602	0.234356	Others	sp_C9D7C2_CAC1A_APIME_Voltage-dependent_calcium_channel_type_A_subunit_alpha-1_OS=Apis_mellifera_OX=7460_GN=CAC_PE=2_SV=1	61.453	633	196	2	1	633	1040	1624	0	833
pvir_s01850g94	0.224034	1.76509	0.094435	0.139513	0.324252	0.066494	0.026692	Others	sp_Q6AY40_JMJD8_RAT_JmjC_domain-containing_protein_8_OS=Rattus_norvegicus_OX=10116_GN=Jmjd8_PE=2_SV=3	30.034	293	169	12	32	316	2	266	1.04e-26	112
pvir_s00383g34	0.069713	1.73635	0.25739	0.190303	0	0	0.208562	Others	sp_Q9SMY8_FBL15_ARATH_F-box/LRR-repeat_protein_15_OS=Arabidopsis_thaliana_OX=3702_GN=FBL15_PE=2_SV=2	20.898	579	337	22	27	596	195	661	2.78e-07	57.8
pvir_s07801g2	0	1.70927	0	0	0.068488	0	0	Others	sp_Q8TER0_SNED1_HUMAN_Sushi,_nidogen_and_EGF-like_domain-containing_protein_1_OS=Homo_sapiens_OX=9606_GN=SNED1_PE=2_SV=2	35.938	128	80	2	76	203	666	791	7.97e-16	83.6
pvir_s01169g34	0	1.7078	0	0	0	0	0		NA
pvir_s00097g302	0	1.70756	0	0.023774	0.036845	0.04532	0.41994	Others	sp_J5JH35_OPS5_BEAB2_Oxidoreductase_OpS5_OS=Beauveria_bassiana_(strain_ARSEF_2860)_OX=655819_GN=OpS5_PE=1_SV=1	28.623	559	300	14	72	619	81	551	1.47e-55	203
pvir_s133600g15	0	1.701	0	0	0.948465	0.591708	0		NA
pvir_s01329g19	0.175855	1.69896	0.185051	0.546066	0.493451	0.130142	0.104127	Protein Processing	sp_G3V9D0_PGLT1_RAT_Protein_O-glucosyltransferase_1_OS=Rattus_norvegicus_OX=10116_GN=Poglut1_PE=3_SV=1	63.788	359	126	3	46	401	26	383	7.37e-176	498
pvir_s00278g8	0	1.68735	0	0	0	0	0		NA
pvir_s01028g38	0	1.67684	0	0	0	0	0		NA
pvir_s01918g36	0	1.65693	0.306286	0.056414	0	0	0.128646		NA
pvir_s01693g262	0	1.65458	0	0	0	0	0	Cell Adhesion	sp_P55066_NCAN_MOUSE_Neurocan_core_protein_OS=Mus_musculus_OX=10090_GN=Ncan_PE=1_SV=1	28.889	135	87	3	3	136	1036	1162	2.82e-18	83.6
pvir_s00163g130	0	1.65113	0	0	0	0	0	Others	sp_Q96EQ9_PRDM9_MOUSE_Histone-lysine_N-methyltransferase_PRDM9_OS=Mus_musculus_OX=10090_GN=Prdm9_PE=1_SV=2	36.735	147	89	2	8	153	225	368	7.01e-28	116
pvir_s00401g136	0.191367	1.63612	0.503998	0.558275	0.807312	0.070956	0.199236	Others	sp_Q5F3T9_UGDH_CHICK_UDP-glucose_6-dehydrogenase_OS=Gallus_gallus_OX=9031_GN=UGDH_PE=2_SV=1	70.253	474	136	3	3	474	4	474	0	701
pvir_s00274g143	0	1.61991	0.318498	0.078381	0.060718	0.709814	0.119807	Others	sp_Q6ITT3_MGT4C_PIG_Alpha-1,3-mannosyl-glycoprotein_4-beta-N-acetylglucosaminyltransferase_C_OS=Sus_scrofa_OX=9823_GN=MGAT4C_PE=2_SV=1	34.335	466	279	8	5	453	20	475	4.51e-86	274
pvir_s00303g107	0	1.61313	0	0	0	0.453401	0.343839		NA
pvir_s37432g46	0	1.60986	0	0.054821	0	0	0.416921		sp_P50476_HOX3_XENLA_Homeobox_protein_XHOX-3_OS=Xenopus_laevis_OX=8355_GN=xhox3_PE=2_SV=1	58.865	141	53	3	83	223	168	303	2.17e-47	167
pvir_s136446g245	0	1.60331	0.14174	0.574636	0.080914	0.249015	0.079522		sp_P49337_WNT4_CHICK_Protein_Wnt-4_OS=Gallus_gallus_OX=9031_GN=WNT4_PE=1_SV=1	59.155	355	141	2	4	358	1	351	3.76e-157	447
pvir_s00068g405	0.07566	1.60045	0.226661	0.938457	0.535989	0.094533	0.060961		sp_Q0VC16_TGO1_BOVIN_Transport_and_Golgi_organization_protein_1_homolog_OS=Bos_taurus_OX=9913_GN=MIA3_PE=2_SV=2	26.067	656	426	13	992	1604	1147	1786	4.32e-40	167
pvir_s00194g46	0	1.60042	0	0.169201	0	0	0.124297	Defense	sp_P20693_FCER2_MOUSE_Low_affinity_immunoglobulin_epsilon_Fc_receptor_OS=Mus_musculus_OX=10090_GN=Fcer2_PE=1_SV=1	32.456	114	74	2	25	138	186	296	5.17e-16	76.6
pvir_s01280g46	0	1.5741	0	0	0	0	0		NA
pvir_s00301g25	0	1.57015	0	0.056007	0	0.106793	0.723832	Others	sp_Q6P2X9_MOT12_XENTR_Monocarboxylate_transporter_12_OS=Xenopus_tropicalis_OX=8364_GN=slc16a12_PE=2_SV=1	27.607	326	203	7	1	297	88	409	1.24e-27	115
pvir_s00346g168	0.010166	1.56559	1.06444	0.286846	0.061764	0.08353	0.239854	Protein Processing	sp_Q55E58_PATS1_DICDI_Probable_serine/threonine-protein_kinase_pats1_OS=Dictyostelium_discoideum_OX=44689_GN=pats1_PE=3_SV=1	27.741	757	451	22	496	1223	1540	2229	1.64e-61	238
pvir_s00278g195	0	1.54216	0.223981	0.165046	0	0	0.376535	Others	sp_Q9JI35_HRH3_CAVPO_Histamine_H3_receptor_OS=Cavia_porcellus_OX=10141_GN=HRH3_PE=2_SV=2	33.889	180	117	2	35	213	50	228	2.26e-32	128
pvir_s02752g13	0	1.54017	0.111046	0	0	0	0.184476		NA
pvir_s00234g97	0	1.53576	0	0	0	0	0	Proteinase Inhibitor	sp_Q00896_A1AT3_MOUSE_Alpha-1-antitrypsin_1-3_OS=Mus_musculus_OX=10090_GN=Serpina1c_PE=1_SV=2	32	375	234	13	7	371	47	410	1.18e-49	175
pvir_s00286g32	0	1.5115	0	0	0	0	0		NA
pvir_s00081g28	0	1.50814	0	0	0	0	0	Protein Processing	sp_Q7JK24_B3GT1_GORGO_Beta-1,3-galactosyltransferase_1_OS=Gorilla_gorilla_gorilla_OX=9595_GN=B3GALT1_PE=3_SV=1	28.235	255	157	6	59	306	81	316	2.16e-22	98.6
pvir_s02215g12	0	1.50786	0.095827	0.352432	0	0	0.159989		NA
pvir_s00595g29	0	1.48235	0	0.085151	0	0	0.064115	Others	sp_P17342_ANPRC_HUMAN_Atrial_natriuretic_peptide_receptor_3_OS=Homo_sapiens_OX=9606_GN=NPR3_PE=1_SV=2	28.736	174	112	5	23	190	54	221	1.62e-19	90.5
pvir_s00278g26	0	1.48076	0	0	0	0.238648	0.640127	Others	sp_O16025_AOSL_PLEHO_Allene_oxide_synthase-lipoxygenase_protein_OS=Plexaura_homomalla_OX=47982_PE=1_SV=1	27.426	711	400	21	5	619	376	1066	1.03e-63	230
pvir_s00536g12	0	1.46465	0.742056	0	0	0.513464	0.193934	Others	sp_O62798_OPSD_TURTR_Rhodopsin_OS=Tursiops_truncatus_OX=9739_GN=RHO_PE=1_SV=1	38.202	89	47	4	3	88	246	329	6.17e-09	55.5
pvir_s00378g191	0	1.45993	0.157113	0.439591	0	0.012322	0.009964	Others	sp_Q28181_CNGB1_BOVIN_Cyclic_nucleotide-gated_cation_channel_beta-1_OS=Bos_taurus_OX=9913_GN=CNGB1_PE=1_SV=1	39.677	557	306	9	155	705	675	1207	1.2e-130	438
pvir_s00137g366	0.038005	1.45882	0.601168	0.503593	0	0.395309	0.113541	Others	sp_Q6TXF1_ARRD3_RAT_Arrestin_domain-containing_protein_3_OS=Rattus_norvegicus_OX=10116_GN=Arrdc3_PE=2_SV=1	29.236	301	195	7	15	307	23	313	9.95e-36	142
pvir_s00281g20	0.165222	1.44983	0	0.255324	0	0	0	Others	sp_Q1KL10_HXA1A_TAKRU_Homeobox_protein_Hox-A1a_OS=Takifugu_rubripes_OX=31033_GN=hoxa1a_PE=3_SV=1	56.115	139	36	4	151	275	146	273	2.41e-39	143
pvir_s00221g57	0	1.43985	0.731964	0.718502	0.092755	0.171313	0.272866	Others	sp_F1R4U0_TXTPB_DANRE_Tricarboxylate_transport_protein_B,_mitochondrial_OS=Danio_rerio_OX=7955_GN=slc25a1b_PE=3_SV=2	63.522	318	112	3	3	319	2	316	1.82e-139	400
pvir_s00189g218	0.009249	1.43415	0.009782	0.058001	0.04496	0	0	Others	sp_G5EBQ8_CHS2_CAEEL_Chitin_synthase_chs-2_OS=Caenorhabditis_elegans_OX=6239_GN=chs-2_PE=1_SV=1	37.858	1083	538	20	1074	2084	492	1511	0	702
pvir_s00037g111	0	1.42671	0.757515	0.144213	0	0.015272	0.049345	Others	sp_Q16281_CNGA3_HUMAN_Cyclic_nucleotide-gated_cation_channel_alpha-3_OS=Homo_sapiens_OX=9606_GN=CNGA3_PE=1_SV=2	41.774	541	243	6	199	736	158	629	5.67e-139	436
pvir_s136476g100	0.153337	1.41756	0.480337	0.234388	0.543332	0.782795	0.611299	Others	sp_Q03206_RAC1_CAEEL_Ras-related_protein_ced-10_OS=Caenorhabditis_elegans_OX=6239_GN=ced-10_PE=1_SV=2	57.732	194	77	2	1	191	1	192	1.16e-80	241
pvir_s00101g50	0	1.41332	0.502897	0.158856	0.082016	0.100965	0.040294	Protein Processing	sp_Q24157_BRN_DROME_Beta-1,3-galactosyltransferase_brn_OS=Drosophila_melanogaster_OX=7227_GN=brn_PE=2_SV=2	31.837	245	161	2	102	340	80	324	3.82e-40	147
pvir_s00101g48	0	1.40682	0.476704	0	0	0.221981	0	Protein Processing	sp_Q7JK24_B3GT1_GORGO_Beta-1,3-galactosyltransferase_1_OS=Gorilla_gorilla_gorilla_OX=9595_GN=B3GALT1_PE=3_SV=1	27.95	161	106	3	2	156	154	310	2.68e-16	78.6
pvir_s00693g5	0	1.40183	0.393822	0.060113	0.073229	0.004092	0.305264	Others	sp_Q2PC93_SSPO_CHICK_SCO-spondin_OS=Gallus_gallus_OX=9031_GN=SSPO_PE=2_SV=1	32.362	1613	897	52	44	1603	43	1514	0	755
pvir_s136465g152	0	1.31472	0.801327	0	0	0	0.141815		NA
pvir_s00451g466	0	1.30785	0	0	0	0.103261	0	Others	sp_G5ED00_ZIG8_CAEEL_Zwei_Ig_domain_protein_zig-8_OS=Caenorhabditis_elegans_OX=6239_GN=zig-8_PE=1_SV=1	22.222	189	130	6	10	195	66	240	9.66e-08	54.3
pvir_s136454g4	0	1.30241	0	0	0	0	0	Others	sp_P27118_DCOR_CHICK_Ornithine_decarboxylase_(Fragment)_OS=Gallus_gallus_OX=9031_GN=ODC1_PE=2_SV=1	46.256	227	118	3	9	231	179	405	1.3e-62	206
pvir_s00968g92	0.139477	1.30107	0.29391	0.651205	0.336327	0.068972	0.055352	Others	sp_Q92179_CHST3_CHICK_Carbohydrate_sulfotransferase_3_OS=Gallus_gallus_OX=9031_GN=CHST3_PE=1_SV=1	26.781	351	191	15	178	481	115	446	9.36e-19	92
pvir_s00409g91	0.056931	1.29669	0.059919	0.04421	0	0	0.236143	Others	sp_Q0VA40_SP9_XENTR_Transcription_factor_Sp9_OS=Xenopus_tropicalis_OX=8364_GN=sp9_PE=2_SV=1	52.152	395	148	16	1	372	1	377	5.69e-107	325
pvir_s00226g128	0.318029	1.28793	0.655606	0.218339	0.179997	0.622221	0.279445		NA
pvir_s18546g1	0	1.28707	0	0.067726	0	0	0	Others	sp_P24733_MYS_ARGIR_Myosin_heavy_chain,_striated_muscle_OS=Argopecten_irradians_OX=31199_PE=1_SV=1	79.931	289	58	0	1	289	657	945	7.82e-156	481
pvir_s01124g31	0	1.28575	0.170486	0	0	0	0.256214	Others	sp_P55772_ENTP1_MOUSE_Ectonucleoside_triphosphate_diphosphohydrolase_1_OS=Mus_musculus_OX=10090_GN=Entpd1_PE=1_SV=1	27.293	447	269	15	6	412	26	456	2.88e-42	159
pvir_s00115g118	0	1.28325	0	0.479394	0	0	0.421815	Others	sp_Q9JHI0_MMP19_MOUSE_Matrix_metalloproteinase-19_OS=Mus_musculus_OX=10090_GN=Mmp19_PE=2_SV=1	27.778	252	156	11	3	249	240	470	2.3e-15	78.6
pvir_s00018g50	0.246915	1.27748	0.064936	0	0.074184	0	0.219005	Others	sp_Q6BD04_GPR54_ORENI_G-protein_coupled_receptor_54_OS=Oreochromis_niloticus_OX=8128_GN=gpr54_PE=2_SV=1	36.667	300	185	3	33	328	45	343	1.08e-59	201
pvir_s136447g33	0	1.25153	0	0.638835	0.174668	0.107465	0.114938	Others	sp_O95428_PPN_HUMAN_Papilin_OS=Homo_sapiens_OX=9606_GN=PAPLN_PE=2_SV=4	33.83	470	262	11	4	466	25	452	1.23e-74	258
pvir_s01708g19	0.406751	1.24875	0	0	0	0.589127	0		NA
pvir_s00968g25	0	1.24741	0	0	0.131037	0.080759	0.063775		NA
pvir_s00101g108	0	1.24651	0.013608	0.006056	0	0	0.037143		NA
pvir_s136449g33	0.156388	1.24194	0.27446	0.081039	0	0.077252	0.464318	Others	sp_Q21974_UNC8_CAEEL_Degenerin_unc-8_OS=Caenorhabditis_elegans_OX=6239_GN=unc-8_PE=2_SV=1	27.2	375	225	13	84	440	394	738	8.49e-35	140
pvir_s03013g30	0	1.23718	0	0	0	0	0	Protein Processing	sp_Q8IUC8_GLT13_HUMAN_Polypeptide_N-acetylgalactosaminyltransferase_13_OS=Homo_sapiens_OX=9606_GN=GALNT13_PE=2_SV=2	39.554	493	268	12	120	597	70	547	4.14e-107	337
pvir_s00401g99	0	1.23639	0.209474	0.152763	0	0.583367	0		NA
pvir_s00014g99	0.198015	1.23236	0.208781	0.524604	0.669458	0	0.023646	Protein Processing	sp_Q6NVP8_FUT8_XENTR_Alpha-(1,6)-fucosyltransferase_OS=Xenopus_tropicalis_OX=8364_GN=fut8_PE=2_SV=1	52.381	567	261	3	3	560	7	573	0	635
pvir_s00823g4	0	1.22001	0.10338	0	0.11762	0	0.286917	Tyrosine Synthesis	sp_P00439_PH4H_HUMAN_Phenylalanine-4-hydroxylase_OS=Homo_sapiens_OX=9606_GN=PAH_PE=1_SV=1	60	245	98	0	19	263	189	433	3.3e-104	313
pvir_s00971g12	0	1.21991	0	0.041605	0.193367	0.118983	0	Others	sp_Q9FHD8_GT20_ARATH_Probable_xyloglucan_galactosyltransferase_GT20_OS=Arabidopsis_thaliana_OX=3702_GN=GT20_PE=2_SV=1	28.448	348	201	14	40	371	182	497	1.44e-25	112
pvir_s00246g193	0	1.2138	0.07259	0.320995	0.414314	0.510043	0	Others	sp_O88470_FOXL2_MOUSE_Forkhead_box_protein_L2_OS=Mus_musculus_OX=10090_GN=Foxl2_PE=1_SV=2	71.901	121	34	0	76	196	19	139	9.47e-54	184
pvir_s00067g24	0.077046	1.21018	0.121866	0.030024	0	0.343422	0.207114		NA
pvir_s01280g78	0	1.19781	0.281079	0	0	0.131443	0.052184	Others	sp_Q9ERS1_KCNKC_RAT_Potassium_channel_subfamily_K_member_12_OS=Rattus_norvegicus_OX=10116_GN=Kcnk12_PE=2_SV=1	53.821	301	118	6	1	286	134	428	4.58e-101	305
pvir_s00014g112	0	1.19534	0	0	0	0	0		NA
pvir_s00163g72	0.093519	1.15731	0.196133	0.649068	0	0	0.218126		NA
pvir_s75596g49	0	1.13987	0	0.094646	0	0	0	Others	sp_Q33E94_RFX4_HUMAN_Transcription_factor_RFX4_OS=Homo_sapiens_OX=9606_GN=RFX4_PE=1_SV=2	67.085	319	101	2	1	318	204	519	6.72e-156	466
pvir_s00137g146	0	1.13957	0.687761	0.187352	0	0.051022	0.225891		NA
pvir_s00536g58	0.099146	1.13368	0.293304	0.062046	0.601097	0.029568	0.05972		NA
pvir_s09247g16	0.084708	1.12745	0.286477	0.384549	0	0.088465	0.051089	Others	sp_Q9HAR2_AGRL3_HUMAN_Adhesion_G_protein-coupled_receptor_L3_OS=Homo_sapiens_OX=9606_GN=ADGRL3_PE=1_SV=2	28.03	264	173	8	950	1207	865	1117	1.85e-22	108
pvir_s00037g279	0	1.12478	0.116657	0.086354	0.05354	0.049382	0.425321	Others	sp_Q9V818_MTH3_DROME_Probable_G-protein_coupled_receptor_Mth-like_3_OS=Drosophila_melanogaster_OX=7227_GN=mthl3_PE=1_SV=3	25.828	302	195	12	649	928	217	511	9.78e-18	91.3
pvir_s01028g19	0.025772	1.12446	0.10885	0.181232	0.312106	0	0.077414	Others	sp_Q80YN4_CORIN_RAT_Atrial_natriuretic_peptide-converting_enzyme_OS=Rattus_norvegicus_OX=10116_GN=Corin_PE=1_SV=2	31.527	609	341	20	253	822	525	1096	1.73e-77	275
pvir_s00145g314	0	1.11871	0	0	0.511432	0.158187	0		NA
pvir_s01280g9	0	1.1135	0	0	0	0	0	Others	sp_Q9R0W9_ACHA6_MOUSE_Neuronal_acetylcholine_receptor_subunit_alpha-6_OS=Mus_musculus_OX=10090_GN=Chrna6_PE=2_SV=2	34.049	326	191	8	26	338	31	345	8.49e-57	197
pvir_s136454g23	0	1.11095	0	0	0	0	0		NA
pvir_s00137g119	0	1.09679	0.278762	0.513757	0	0	0	Others	sp_Q8SWR3_SPR_DROME_Sex_peptide_receptor_OS=Drosophila_melanogaster_OX=7227_GN=SPR_PE=1_SV=1	26.331	357	242	5	1	345	69	416	6.89e-31	124
pvir_s07801g1	0.050172	1.09459	0	0	0	0	0.03015	Others	sp_Q8IWY4_SCUB1_HUMAN_Signal_peptide,_CUB_and_EGF-like_domain-containing_protein_1_OS=Homo_sapiens_OX=9606_GN=SCUBE1_PE=1_SV=3	31.416	226	144	5	59	275	514	737	3.27e-19	97.1
pvir_s00246g110	0	1.09253	0	0	0.310747	0	0.293917		NA
pvir_s00749g13	0	1.08225	0.29341	0.054058	0	0.36076	0.041122	Others	sp_P47866_CRFR2_RAT_Corticotropin-releasing_factor_receptor_2_OS=Rattus_norvegicus_OX=10116_GN=Crhr2_PE=1_SV=2	46.953	279	135	3	13	291	118	383	1.79e-76	244
pvir_s01402g104	0.084447	1.07939	0.471983	0.151226	0.65936	0.117101	0.058335		NA
pvir_s00219g42	0	1.0722	0	0	0	0.292169	0	Others	sp_Q9NBX4_RTXE_DROME_Probable_RNA-directed_DNA_polymerase_from_transposon_X-element_OS=Drosophila_melanogaster_OX=7227_GN=X-element\ORF2_PE=3_SV=1	31.25	160	98	3	41	188	393	552	1.21e-11	65.9
pvir_s00270g147	0.017472	1.0677	0.338845	0.59439	0.16704	0.052853	0.073954	Others	sp_P12785_FAS_RAT_Fatty_acid_synthase_OS=Rattus_norvegicus_OX=10116_GN=Fasn_PE=1_SV=3	46.287	2545	1240	38	31	2504	3	2491	0	2212
pvir_s00693g126	0	1.06688	0	0	0	0	0.293965	Others	sp_P02637_SCP_MIZYE_Sarcoplasmic_calcium-binding_protein_OS=Mizuhopecten_yessoensis_OX=6573_PE=1_SV=1	59.091	176	70	2	2	176	2	176	3.67e-71	215
pvir_s00572g23	0	1.06585	0	0	0	0	0	Others	sp_P34456_YMD2_CAEEL_Uncharacterized_protein_F54H12.2_OS=Caenorhabditis_elegans_OX=6239_GN=F54H12.2_PE=4_SV=1	21.925	187	132	5	49	227	27	207	1.52e-06	52.4
pvir_s00278g143	0	1.06287	0.359141	0.259864	0	0.248536	0.187906	Others	sp_Q9R045_ANGL2_MOUSE_Angiopoietin-related_protein_2_OS=Mus_musculus_OX=10090_GN=Angptl2_PE=2_SV=2	45.902	122	58	5	1	118	369	486	9.12e-25	100
pvir_s00693g4	0	1.061	0.143797	0	0	0	0.020396		NA
pvir_s00693g179	0	1.05736	0	0	0	0	0	Others	sp_Q68EK2_CALRL_DANRE_Calcitonin_gene-related_peptide_type_1_receptor_OS=Danio_rerio_OX=7955_GN=calcrla_PE=2_SV=1
pvir_s00107g46	0	1.05104	0	0.643105	0	0	0		NA
pvir_s02023g16	0	1.04495	0.265622	0	0.15064	0.278724	0.511428		NA
pvir_s00629g13	0	1.03499	0	0	0	0	0	Defense	sp_P86383_LYS_MERLU_Lysozyme_OS=Meretrix_lusoria_OX=74491_PE=1_SV=1
pvir_s136469g9	0	1.03401	0	0	0	0.361018	0		NA
pvir_s00037g246	0.353594	1.01883	0.124277	0.306158	0.426975	0.029183	0.093847		NA
pvir_s00049g47	0.022722	1.01535	0.264	0	0.578238	0	0.410075	Others	sp_Q7T1N4_ASIC1_OPSTA_Acid-sensing_ion_channel_1_OS=Opsanus_tau_OX=8068_GN=asic1_PE=1_SV=1	26.247	381	246	7	39	394	20	390	7.66e-34	140
pvir_s00303g37	0.040495	1.008	0.384235	0.063097	0.195545	0.57137	0.193356	Others	sp_P32214_CALCR_RAT_Calcitonin_receptor_OS=Rattus_norvegicus_OX=10116_GN=Calcr_PE=2_SV=1	30.879	489	287	15	85	529	24	505	4.73e-53	191
pvir_s00785g1	0	1.00638	0	0	0	0	0.556255	Potential Foot Protein	sp_Q28343_PGCA_CANLF_Aggrecan_core_protein_OS=Canis_lupus_familiaris_OX=9615_GN=ACAN_PE=2_SV=2	35.385	130	76	4	57	183	2121	2245	8.51e-20	89.7
pvir_s00150g109	0	1.00602	0.418354	0.549415	0.372444	0.098197	0	Others	sp_Q9GZV3_SC5A7_HUMAN_High_affinity_choline_transporter_1_OS=Homo_sapiens_OX=9606_GN=SLC5A7_PE=1_SV=1	46.095	525	268	6	1	511	1	524	6.38e-156	459
pvir_s00036g85	0	1.00359	0	0	0	0.410866	0.245867		NA
pvir_s00161g5	0.165518	0.994478	0.194337	0.474889	0.044614	0.082292	0.088679	Protein Processing	sp_Q8TE60_ATS18_HUMAN_A_disintegrin_and_metalloproteinase_with_thrombospondin_motifs_18_OS=Homo_sapiens_OX=9606_GN=ADAMTS18_PE=1_SV=3	42.687	1176	598	16	11	1130	63	1218	0	994
pvir_s136446g150	0	0.976271	0	0.048793	0	0	0.22307		sp_Q6ZUK4_TMM26_HUMAN_Transmembrane_protein_26_OS=Homo_sapiens_OX=9606_GN=TMEM26_PE=1_SV=1	36.111	288	153	6	5	288	49	309	2.91e-45	162
pvir_s136446g174	0	0.972522	0	0	0	0	0	Biomineralization	sp_P82596_PLC_HALLA_Perlucin_OS=Haliotis_laevigata_OX=36097_PE=1_SV=3	28.462	130	90	2	29	156	2	130	6.77e-11	62.4
pvir_s00114g33	0	0.96936	0	0	0	0	0		NA
pvir_s00824g45	0	0.967274	0	0.178784	0	0	0	Proteinase Inhibitor	sp_Q6UXB8_PI16_HUMAN_Peptidase_inhibitor_16_OS=Homo_sapiens_OX=9606_GN=PI16_PE=1_SV=1	37.391	115	61	5	17	129	26	131	3.9e-14	71.6
pvir_s01402g62	0	0.954827	0	0	0	0	0	Others	sp_H2A0M7_PLSP_PINMG_Peroxidase-like_protein_OS=Margaritifera_margaritifera_OX=102329_PE=1_SV=1	33.27	529	262	11	48	492	166	687	7.28e-73	249
pvir_s07397g1	0	0.954199	0.222109	0	0	0	0.337486		NA
pvir_s136435g18	0	0.945038	0.160112	0	0	0	0		NA
pvir_s00037g90	0	0.942894	0.213065	0	0	0	0	Defense	sp_Q2TV78_MST1L_HUMAN_Putative_macrophage_stimulating_1-like_protein_OS=Homo_sapiens_OX=9606_GN=MST1L_PE=2_SV=2	31.646	158	98	5	31	179	169	325	3.43e-15	78.2
pvir_s02522g34	0	0.93813	0	0.525278	0	0	0	Potential Foot Protein	sp_P81282_CSPG2_BOVIN_Versican_core_protein_OS=Bos_taurus_OX=9913_GN=VCAN_PE=1_SV=2	31.343	67	43	2	170	234	3210	3275	2.2e-06	52
pvir_s00219g153	0.053109	0.935111	0	0	0	0	0	Others	sp_A5D7L5_S39AE_BOVIN_Zinc_transporter_ZIP14_OS=Bos_taurus_OX=9913_GN=SLC39A14_PE=2_SV=1	34.904	467	234	12	23	435	37	487	1.56e-73	241
pvir_s00079g82	0	0.933414	0	0	0	0	0.175499	Others	sp_Q24K15_ANGP4_BOVIN_Angiopoietin-4_OS=Bos_taurus_OX=9913_GN=ANGPT4_PE=2_SV=1	43.128	211	112	4	56	259	285	494	4.81e-52	179
pvir_s00161g36	0	0.913803	0.077422	0	0	0.271871	0.130038		NA
pvir_s00689g8	0	0.90597	0	0	0	0	0		NA
pvir_s00221g108	0	0.90466	0.459741	0	0	0	0.246057		NA
pvir_s00585g12	0	0.904246	0.057453	0	0.065686	0.040419	0		sp_Q9NRA2_S17A5_HUMAN_Sialin_OS=Homo_sapiens_OX=9606_GN=SLC17A5_PE=1_SV=2	42.081	442	223	5	1	412	53	491	9.3e-114	345
pvir_s136469g2	0	0.88756	0.22559	0	0	0.211298	0		NA
pvir_s00037g166	0	0.874093	0	0	0	0	0.261177	Defense	sp_Q6YHK3_CD109_HUMAN_CD109_antigen_OS=Homo_sapiens_OX=9606_GN=CD109_PE=1_SV=2	34.468	705	417	16	56	742	741	1418	4.73e-115	382
pvir_s00189g357	0	0.869964	0.189518	0	0	0.133267	0	Others	sp_Q09638_NPR15_CAEEL_Neuropeptide_receptor_15_OS=Caenorhabditis_elegans_OX=6239_GN=npr-15_PE=2_SV=3	33.333	309	193	3	59	356	12	318	3.3e-53	183
pvir_s00585g79	0.011063	0.864193	0.128766	0.199612	0.148013	0.020677	0.026826	Others	sp_Q6JAN0_AGRV1_DANRE_Adhesion_G-protein_coupled_receptor_V1_OS=Danio_rerio_OX=7955_GN=adgrv1_PE=2_SV=1	32.794	3705	2264	77	14	3640	2643	6199	0	1756
pvir_s00432g17	0	0.859931	0.374753	0	0	0	0.068887	Others	sp_Q8VHW4_CCG5_MOUSE_Voltage-dependent_calcium_channel_gamma-5_subunit_OS=Mus_musculus_OX=10090_GN=Cacng5_PE=1_SV=1	38.095	168	94	4	1	164	97	258	8.4e-24	99.4
pvir_s37432g47	0	0.859886	0	0.17562	0	0	0	Others	sp_P50476_HOX3_XENLA_Homeobox_protein_XHOX-3_OS=Xenopus_laevis_OX=8355_GN=xhox3_PE=2_SV=1	52.778	180	60	8	95	259	162	331	5.64e-44	158
pvir_s00137g112	0.407948	0.842389	0.171306	0.063054	0	0.180357	0.04783		NA
pvir_s00096g10	0	0.841072	0	0	0	0	0	Others	sp_Q6GM86_H2AX_XENLA_Histone_H2AX_OS=Xenopus_laevis_OX=8355_GN=h2afx_PE=1_SV=3	85.612	139	16	3	1	135	1	139	3.09e-77	228
pvir_s00049g48	0	0.837575	0.082387	0	0	0	0.093742	Others	sp_Q9NY37_ASIC5_HUMAN_Acid-sensing_ion_channel_5_OS=Homo_sapiens_OX=9606_GN=ASIC5_PE=1_SV=1	27.149	221	124	5	71	263	179	390	4.71e-15	82.4
pvir_s01977g29	0	0.825463	0	0.3076	0.475604	0	0.153546		NA
pvir_s00392g35	0	0.824599	0.081111	0.380138	0.03101	0.190692	0.461513	Others	sp_V5NAL9_TLR4_PINIB_Toll-like_receptor_4_OS=Pinctada_imbricata_OX=66713_PE=2_SV=1	22.208	770	519	23	38	748	77	825	2.4e-17	90.9
pvir_s00410g164	0	0.819999	0.138945	0	0.315007	0.291508	0	Cell Adhesion	sp_Q92982_NINJ1_HUMAN_Ninjurin-1_OS=Homo_sapiens_OX=9606_GN=NINJ1_PE=1_SV=2	43.529	85	42	3	102	186	41	119	3.34e-11	62.4
pvir_s01280g157	0	0.819875	0.069459	0.153619	0	0.048817	0	Others	sp_Q5XXP2_OPN4_PHOSU_Melanopsin_OS=Phodopus_sungorus_OX=10044_GN=OPN4_PE=2_SV=1	26.149	348	233	11	35	362	61	404	1.73e-15	80.9
pvir_s00401g26	0	0.814841	0.051771	0	0	0	0	Others	sp_P48169_GBRA4_HUMAN_Gamma-aminobutyric_acid_receptor_subunit_alpha-4_OS=Homo_sapiens_OX=9606_GN=GABRA4_PE=2_SV=2	38.978	372	214	3	61	420	46	416	5.12e-92	292
pvir_s00036g240	0	0.812298	0.356534	0	0	0	0.269392	Others	sp_Q8WWF8_CAPSL_HUMAN_Calcyphosin-like_protein_OS=Homo_sapiens_OX=9606_GN=CAPSL_PE=2_SV=4	42.857	112	64	0	3	114	26	137	1.4e-20	87.8
pvir_s01693g148	0	0.809292	0.137137	0	0	0	0.150679	Others	sp_Q96D21_RHES_HUMAN_GTP-binding_protein_Rhes_OS=Homo_sapiens_OX=9606_GN=RASD2_PE=1_SV=1	42.391	184	96	1	20	193	20	203	2.34e-42	146
pvir_s00081g166	0	0.805961	0	0	0	0	0	Protein Processing	sp_Q7KVA1_XYLT_DROME_Xylosyltransferase_oxt_OS=Drosophila_melanogaster_OX=7227_GN=oxt_PE=2_SV=1	38.462	104	53	3	8	106	153	250	1.63e-13	71.6
pvir_s00081g22	0	0.798795	0	0	0	0	0		NA
pvir_s00267g2	0	0.794449	0.043647	0.064628	0.025044	0.323379	0.012438	Others	sp_Q32LP4_S4A10_BOVIN_Sodium-driven_chloride_bicarbonate_exchanger_OS=Bos_taurus_OX=9913_GN=SLC4A10_PE=2_SV=1	43.402	970	472	13	1	933	163	1092	0	793
pvir_s00115g49	0.064088	0.793825	0.457235	0.163057	0.05833	0.071724	0.106339	Others	sp_Q96AY4_TTC28_HUMAN_Tetratricopeptide_repeat_protein_28_OS=Homo_sapiens_OX=9606_GN=TTC28_PE=1_SV=4	22.408	598	376	20	566	1130	435	977	1.39e-07	60.1
pvir_s00270g105	0	0.784418	0	0	0	0	0	Others	sp_P25931_RYAR_DROME_RYamide_receptor_OS=Drosophila_melanogaster_OX=7227_GN=RYa-R_PE=2_SV=2	33.184	223	143	3	28	247	96	315	1.85e-31	124
pvir_s00693g2	0	0.78195	0.113758	0.060187	0	0.022945	0.064954		NA
pvir_s03013g45	0	0.77795	0	0.288625	0	0	0		NA
pvir_s75596g260	0	0.77732	0.28737	0	0.082016	0.100965	0.483533	Others	sp_Q8SWR3_SPR_DROME_Sex_peptide_receptor_OS=Drosophila_melanogaster_OX=7227_GN=SPR_PE=1_SV=1	30.699	329	217	6	22	341	91	417	1.68e-35	137
pvir_s00451g448	0.037359	0.7752	0	0	0	0	0.066986	Others	sp_Q9VCA2_ORCT_DROME_Organic_cation_transporter_protein_OS=Drosophila_melanogaster_OX=7227_GN=Orct_PE=1_SV=1	28.725	557	370	14	43	588	4	544	9.25e-64	222
pvir_s00163g26	0	0.770037	0	0	0	0	0	Defense	sp_Q96PZ7_CSMD1_HUMAN_CUB_and_sushi_domain-containing_protein_1_OS=Homo_sapiens_OX=9606_GN=CSMD1_PE=1_SV=3	38.636	88	43	4	179	262	2680	2760	8.02e-06	51.6
pvir_s00189g252	0	0.769912	0.156534	0	0	0	0.256406		NA
pvir_s00451g578	0	0.764395	0.097158	0	0	0	0	Collagen	sp_P12111_CO6A3_HUMAN_Collagen_alpha-3(VI)_chain_OS=Homo_sapiens_OX=9606_GN=COL6A3_PE=1_SV=5	36.429	280	105	6	2	213	2091	2365	1.8e-34	135
pvir_s00079g97	0	0.757627	0	0	0	0	0	Extracellular Matrix	sp_O00339_MATN2_HUMAN_Matrilin-2_OS=Homo_sapiens_OX=9606_GN=MATN2_PE=1_SV=4	33.673	98	65	0	17	114	654	751	7.05e-13	66.6
pvir_s00137g179	0	0.747112	0.379848	0.069855	0	0	0		NA
pvir_s00219g129	0.047157	0.731372	0.099129	0.073209	0	0.104678	0.055996	Others	sp_Q5R432_CNDP2_PONAB_Cytosolic_non-specific_dipeptidase_OS=Pongo_abelii_OX=9601_GN=CNDP2_PE=2_SV=1	62.447	474	176	1	11	484	2	473	0	654
pvir_s00007g249	0	0.730043	0	0.135545	0	0	0		NA
pvir_s00278g142	0	0.7284	0.082288	0	0	0.115546	0.092	Others	sp_Q08830_FGL1_HUMAN_Fibrinogen-like_protein_1_OS=Homo_sapiens_OX=9606_GN=FGL1_PE=1_SV=3	42.986	221	102	7	118	317	88	305	4.07e-48	166
pvir_s00091g100	0.086965	0.71789	0.273745	0.268564	0.103964	0	0.254327	Others	sp_P22125_RAB1_DIPOM_Ras-related_protein_ORAB-1_OS=Diplobatis_ommata_OX=1870830_PE=2_SV=1	54.598	174	77	1	11	184	5	176	2.68e-65	206
pvir_s01514g46	0	0.709104	0	0.174826	0	0	0		NA
pvir_s75596g50	0	0.706723	0	0	0	0	0	Others	sp_Q33E94_RFX4_HUMAN_Transcription_factor_RFX4_OS=Homo_sapiens_OX=9606_GN=RFX4_PE=1_SV=2	64.141	198	61	4	6	200	9	199	1.24e-76	247
pvir_s01514g57	0	0.697216	0	0.255786	0	0	0		NA
pvir_s01977g34	0	0.686961	0.069743	0.025787	0	0.073737	0.059375		NA
pvir_s03426g10	0	0.68005	0	0	0	0	0	Others	sp_Q99999_G3ST1_HUMAN_Galactosylceramide_sulfotransferase_OS=Homo_sapiens_OX=9606_GN=GAL3ST1_PE=1_SV=1	29.021	286	191	7	93	373	67	345	5.6e-32	129
pvir_s00281g118	0	0.67884	0.27607	0	0	0	0	Others	sp_P00437_PCXB_PSEPU_Protocatechuate_3,4-dioxygenase_beta_chain_OS=Pseudomonas_putida_OX=303_GN=pcaH_PE=1_SV=3	33.125	160	84	6	61	204	77	229	7.83e-15	73.9
pvir_s00399g57	0	0.657338	0	0	0	0	0		NA
pvir_s00124g16	0	0.652725	0.4423	0.061366	0	0.097481	0.062904	Others	sp_P31422_GRM3_RAT_Metabotropic_glutamate_receptor_3_OS=Rattus_norvegicus_OX=10116_GN=Grm3_PE=1_SV=1	24.103	780	518	23	13	741	41	797	1.12e-46	183
pvir_s00145g485	0	0.647014	0.17936	0.022115	0	0	0.10196	Others	sp_Q7TQ69_TMC3_MOUSE_Transmembrane_channel-like_protein_3_OS=Mus_musculus_OX=10090_GN=Tmc3_PE=2_SV=1	42.637	713	364	8	33	707	28	733	0	576
pvir_s136446g77	0	0.640451	0	0	0	0	0		NA
pvir_s00226g91	0	0.635771	0	0	0	0.211127	0	Others	sp_Q86UU1_PHLB1_HUMAN_Pleckstrin_homology-like_domain_family_B_member_1_OS=Homo_sapiens_OX=9606_GN=PHLDB1_PE=1_SV=1	56.044	91	36	1	33	123	33	119	9.64e-28	109
pvir_s00049g101	0	0.629218	0.127962	0	0	0	0.150846		NA
pvir_s00042g40	0	0.626493	0	0	0	0	0.167193		NA
pvir_s11572g1	0	0.608901	0	0	0	0	0		NA
pvir_s25764g1	0	0.608901	0	0	0	0	0		NA
pvir_s00451g645	0	0.604489	0.087807	0.323137	0	0	0.049	Others	sp_P18505_GBRB1_HUMAN_Gamma-aminobutyric_acid_receptor_subunit_beta-1_OS=Homo_sapiens_OX=9606_GN=GABRB1_PE=1_SV=2	27.749	191	131	3	24	213	146	330	1.24e-12	71.2
pvir_s03437g27	0.290245	0.591872	0	0	0	0.208251	0	Cell Adhesion	sp_Q9JHE8_NINJ2_RAT_Ninjurin-2_OS=Rattus_norvegicus_OX=10116_GN=Ninj2_PE=2_SV=1	30.328	122	50	4	1	120	39	127	2.41e-07	49.7
pvir_s00451g605	0	0.590874	0.163817	0.080618	0	0	0.184775	Others	sp_Q3UQ28_PXDN_MOUSE_Peroxidasin_homolog_OS=Mus_musculus_OX=10090_GN=Pxdn_PE=1_SV=2	36.473	414	222	11	6	405	936	1322	2.63e-71	248
pvir_s00960g62	0	0.583463	0	0	0	0	0	Others	sp_Q8N539_FBCD1_HUMAN_Fibrinogen_C_domain-containing_protein_1_OS=Homo_sapiens_OX=9606_GN=FIBCD1_PE=1_SV=2	47.183	142	69	2	29	165	315	455	1.57e-36	134
pvir_s136465g169	0	0.57346	0.174866	0.021563	0	0.123312	0.033143	Others	sp_E9NA96_IR25A_DROME_Ionotropic_receptor_25a_OS=Drosophila_melanogaster_OX=7227_GN=Ir25a_PE=1_SV=1	38.393	448	256	6	306	735	442	887	8.29e-101	335
pvir_s00189g154	0	0.570411	0.044603	0.098863	0	0	0.302823		sp_O08791_COE3_MOUSE_Transcription_factor_COE3_OS=Mus_musculus_OX=10090_GN=Ebf3_PE=1_SV=1	65.172	580	132	16	1	532	1	558	0	718
pvir_s00401g53	0	0.567006	0	0	0	0	0		NA
pvir_s00658g11	0	0.567006	0.11532	0.084687	0	0	0.12755		NA
pvir_s01219g96	0	0.55999	0.091801	0	0	0	0.167618	Others	sp_Q8C8R3_ANK2_MOUSE_Ankyrin-2_OS=Mus_musculus_OX=10090_GN=Ank2_PE=1_SV=2	23.788	433	256	16	743	1168	437	802	3.39e-09	65.5
pvir_s00254g62	0	0.557343	0	0	0	0	0		NA
pvir_s00693g178	0.089313	0.552831	0	0	0	0	0.156552	Others	sp_O08893_CALCR_CAVPO_Calcitonin_receptor_OS=Cavia_porcellus_OX=10141_GN=CALCR_PE=2_SV=1	33.333	150	94	4	6	151	71	218	1.57e-15	79.7
pvir_s00036g138	0	0.545374	0	0	0	0	0	Others	sp_O15973_OPSD1_MIZYE_Rhodopsin,_GQ-coupled_OS=Mizuhopecten_yessoensis_OX=6573_GN=SCOP1_PE=1_SV=1	46.154	390	174	8	15	385	125	497	5.39e-115	350
pvir_s00018g54	0	0.543663	0.078947	0.14589	0	0	0.134221	Others	sp_A5D7U4_SCNNB_BOVIN_Amiloride-sensitive_sodium_channel_subunit_beta_OS=Bos_taurus_OX=9913_GN=SCNN1B_PE=2_SV=1	23.735	573	368	13	29	571	23	556	1.51e-37	150
pvir_s00226g138	0	0.53932	0	0	0	0.190077	0.145201		NA
pvir_s02139g35	0	0.529034	0.134458	0	0	0	0.339862	Others	sp_P49582_ACHA7_MOUSE_Neuronal_acetylcholine_receptor_subunit_alpha-7_OS=Mus_musculus_OX=10090_GN=Chrna7_PE=2_SV=1	27.134	328	205	8	1	312	21	330	2.99e-31	127
pvir_s00733g20	0	0.522509	0.177098	0.325848	0	0.062138	0	Others	sp_Q32NI8_ELOV5_XENLA_Elongation_of_very_long_chain_fatty_acids_protein_5_OS=Xenopus_laevis_OX=8355_GN=elovl5_PE=2_SV=1	44.333	300	150	7	1	299	1	284	8.37e-75	234
pvir_s01329g17	0.125814	0.520678	0.198501	0	0.075581	0.046516	0.074357	Others	sp_O62809_OX2R_PIG_Orexin_receptor_type_2_OS=Sus_scrofa_OX=9823_GN=HCRTR2_PE=2_SV=2	24.346	382	241	14	21	378	26	383	2.08e-16	84
pvir_s01402g7	0.062509	0.517409	0	0.193955	0	0	0.0739	Others	sp_Q91V45_KISSR_MOUSE_KiSS-1_receptor_OS=Mus_musculus_OX=10090_GN=Kiss1r_PE=1_SV=1	32.454	379	218	10	5	377	15	361	1.81e-55	190
pvir_s01850g46	0.001502	0.510112	0.205293	0.043541	0.036315	0.00761	0.158642	Potential Foot Protein	sp_P22105_TENX_HUMAN_Tenascin-X_OS=Homo_sapiens_OX=9606_GN=TNXB_PE=1_SV=5	30.108	558	277	30	13480	14003	125	603	7.72e-53	214
pvir_s00887g15	0	0.502745	0.07361	0	0.168038	0	0	Defense	sp_Q96RW7_HMCN1_HUMAN_Hemicentin-1_OS=Homo_sapiens_OX=9606_GN=HMCN1_PE=1_SV=2	40	240	141	3	47	286	4585	4821	4.09e-63	221
pvir_s00399g103	0	0.502138	0.11342	0.251762	0.162584	0	0	Others	sp_Q63796_M3K12_RAT_Mitogen-activated_protein_kinase_kinase_kinase_12_OS=Rattus_norvegicus_OX=10116_GN=Map3k12_PE=1_SV=1	63.514	444	147	4	21	449	149	592	0	575
pvir_s00301g141	0	0.500898	0	0	0	0	0	Others	sp_Q505J3_WSCD1_RAT_WSC_domain-containing_protein_1_OS=Rattus_norvegicus_OX=10116_GN=Wscd1_PE=2_SV=1	34.211	76	49	1	25	100	454	528	1e-07	53.1
pvir_s00595g28	0	0.47445	0	0	0	0	0.066599	Others	sp_P17342_ANPRC_HUMAN_Atrial_natriuretic_peptide_receptor_3_OS=Homo_sapiens_OX=9606_GN=NPR3_PE=1_SV=2	28.571	175	115	3	24	192	51	221	1.08e-19	90.5
pvir_s00097g230	0	0.465142	0	0	0	0	0		NA
pvir_s00627g88	0	0.465142	0	0	0	0	0		NA
pvir_s00733g76	0	0.461947	0	0	0.177124	0	0.085469	Others	sp_Q9DAG6_GPRL1_MOUSE_GLIPR1-like_protein_1_OS=Mus_musculus_OX=10090_GN=Glipr1l1_PE=1_SV=1	33.953	215	108	9	2	196	12	212	1.88e-29	112
pvir_s136446g13	0.088809	0.460346	0.187182	0.069135	0.267806	0.032951	0.079372		NA
pvir_s136447g110	0	0.454159	0.131917	0	0	0.04637	0	Others	sp_Q8WPA2_AR_BOMMO_Allatostatin-A_receptor_OS=Bombyx_mori_OX=7091_GN=AR_PE=2_SV=1	26.57	207	135	5	12	218	140	329	3.27e-15	79.7
pvir_s136480g41	0	0.451848	0	0	0	0	0		NA
pvir_s00234g77	0	0.450886	0	0	0	0	0.032285	Others	sp_Q9VZW5_FMAR_DROME_FMRFamide_receptor_OS=Drosophila_melanogaster_OX=7227_GN=FMRFaR_PE=2_SV=1	23.274	391	221	15	52	428	103	428	1.29e-13	76.3
pvir_s00516g17	0	0.429672	0	0	0	0	0	Others	sp_Q7RTX9_MOT14_HUMAN_Monocarboxylate_transporter_14_OS=Homo_sapiens_OX=9606_GN=SLC16A14_PE=2_SV=1	25.112	446	293	8	79	485	17	460	5.08e-28	120
pvir_s00472g13	0	0.428401	0.22607	0.106998	0.082863	0.102009	0		NA
pvir_s00667g6	0	0.424034	0	0.105304	0	0	0		NA
pvir_s133846g13	0	0.423993	0	0	0	0	0.201472		NA
pvir_s00277g4	0	0.422922	0	0	0	0	0.096042		NA
pvir_s00378g257	0	0.422247	0.061322	0.135721	0.070083	0.086256	0.03451		NA
pvir_s00451g884	0.044909	0.418992	0	0.069913	0	0	0	Others	sp_Q93126_GPR9_AMPAM_Probable_G-protein_coupled_receptor_No9_OS=Amphibalanus_amphitrite_OX=1232801_PE=3_SV=1	41.685	463	208	11	23	473	37	449	6.83e-109	335
pvir_s00007g12	0	0.408683	0	0	0.118197	0	0.057658		NA
pvir_s00437g27	0	0.408683	0	0	0	0	0	Defense	sp_Q0II24_C1QT9_BOVIN_Complement_C1q_and_tumor_necrosis_factor-related_protein_9_OS=Bos_taurus_OX=9913_GN=C1QTNF9_PE=2_SV=1	35.47	234	139	4	40	262	98	330	3.55e-26	107
pvir_s133848g32	0.090806	0.40857	0.031946	0.165405	0	0.067566	0	Others	sp_O75343_GCYB2_HUMAN_Guanylate_cyclase_soluble_subunit_beta-2_OS=Homo_sapiens_OX=9606_GN=GUCY1B2_PE=5_SV=2	35.726	627	361	9	80	701	3	592	9.23e-135	414
pvir_s00068g246	0	0.408078	0	0	0	0	0		NA
pvir_s00189g179	0	0.404674	0.102873	0	0	0.21633	0		NA
pvir_s00667g13	0	0.401514	0	0.060126	0.093114	0	0	Others	sp_Q4N4N8_TXND_THEPA_Thioredoxin_domain-containing_protein_OS=Theileria_parva_OX=5875_GN=TP02_0602_PE=1_SV=1	37.107	159	94	2	119	274	14	169	2.52e-22	96.3
pvir_s00068g474	0	0.399299	0	0	0	0	0	Others	sp_Q8WWM9_CYGB_HUMAN_Cytoglobin_OS=Homo_sapiens_OX=9606_GN=CYGB_PE=1_SV=1	33.333	102	62	3	5	100	67	168	1.79e-07	50.4
pvir_s00378g29	0	0.396874	0	0	0	0	0	Others	sp_O43657_TSN6_HUMAN_Tetraspanin-6_OS=Homo_sapiens_OX=9606_GN=TSPAN6_PE=1_SV=1	28.125	192	109	8	4	187	21	191	1.79e-08	56.6
pvir_s136476g255	0	0.396749	0.015234	0.108901	0	0	0.076458	Others	sp_P24733_MYS_ARGIR_Myosin_heavy_chain,_striated_muscle_OS=Argopecten_irradians_OX=31199_PE=1_SV=1	70.18	389	116	0	1	389	1532	1920	2.43e-175	542
pvir_s00765g40	0	0.39595	0.050306	0.037233	0	0	0.014321	Others	sp_C9D7C2_CAC1A_APIME_Voltage-dependent_calcium_channel_type_A_subunit_alpha-1_OS=Apis_mellifera_OX=7460_GN=CAC_PE=2_SV=1	61.142	893	264	10	2	894	174	983	0	959
pvir_s00107g4	0.189929	0.392991	0	0.098204	0.076059	0.093621	0	Collagen	sp_P27393_CO4A2_ASCSU_Collagen_alpha-2(IV)_chain_OS=Ascaris_suum_OX=6253_PE=2_SV=1	43.421	228	95	3	2	200	833	1055	6.64e-31	123
pvir_s00252g16	0	0.389381	0.079177	0	0	0	0		NA
pvir_s00373g283	0.18987	0.388975	0	0.144313	0	0	0		NA
pvir_s00097g367	0	0.386964	0	0	0	0	0	Others	sp_P20372_PCXB_ACIAD_Protocatechuate_3,4-dioxygenase_beta_chain_OS=Acinetobacter_baylyi_(strain_ATCC_33305_/_BD413_/_ADP1)_OX=62977_GN=pcaH_PE=1_SV=2	32.184	174	88	9	61	216	78	239	1.52e-14	73.6
pvir_s136465g16	0	0.385636	0.065341	0	0	0	0.110172	Others	sp_P30975_TLR2_DROME_Tachykinin-like_peptides_receptor_99D_OS=Drosophila_melanogaster_OX=7227_GN=TkR99D_PE=2_SV=2	49.838	309	145	3	16	317	94	399	4.72e-101	311
pvir_s00278g146	0	0.383116	0.035402	0.235603	0.081138	0.024952	0	Others	sp_Q6ZSS7_MFSD6_HUMAN_Major_facilitator_superfamily_domain-containing_protein_6_OS=Homo_sapiens_OX=9606_GN=MFSD6_PE=1_SV=2	24.931	361	210	7	309	616	288	640	1.3e-31	134
pvir_s136463g2	0	0.380929	0	0	0	0	0	Others	sp_Q86TX2_ACOT1_HUMAN_Acyl-coenzyme_A_thioesterase_1_OS=Homo_sapiens_OX=9606_GN=ACOT1_PE=1_SV=1	49.438	89	44	1	24	112	155	242	1.41e-24	99.4
pvir_s00296g150	0	0.377395	0	0	0	0	0	Potential Foot Protein	sp_Q00546_TENR_CHICK_Tenascin-R_OS=Gallus_gallus_OX=9031_GN=TNR_PE=1_SV=1	36.986	219	125	5	172	388	1130	1337	9.85e-39	151
pvir_s00373g254	0	0.374864	0	0	0	0	0	Others	sp_Q06852_SLAP1_CLOTH_Cell_surface_glycoprotein_1_OS=Clostridium_thermocellum_(strain_ATCC_27405_/_DSM_1237_/_NBRC_103400_/_NCIMB_10682_/_NRRL_B-4536_/_VPI_7372)_OX=203119_GN=olpB_PE=3_SV=2	31.424	611	360	20	686	1271	1394	1970	1.74e-18	95.9
pvir_s136480g6	0	0.372379	0	0	0	0	0	Lectin-related	sp_P26258_TETN_CARPZ_Tetranectin-like_protein_OS=Carcharhinus_perezii_OX=303935_PE=1_SV=1	33.945	109	59	5	6	112	64	161	4.72e-13	64.7
pvir_s00145g270	0	0.370709	0.113035	0	0.043252	0.066482	0.118226	Others	sp_Q8TCU5_NMD3A_HUMAN_Glutamate_receptor_ionotropic,_NMDA_3A_OS=Homo_sapiens_OX=9606_GN=GRIN3A_PE=1_SV=2	25.738	711	458	20	178	840	305	993	1.51e-59	227
pvir_s01055g17	0.00616	0.365562	0.06518	0.024161	0.037459	0.02763	0.052268	Others	sp_P41413_PCSK5_RAT_Proprotein_convertase_subtilisin/kexin_type_5_OS=Rattus_norvegicus_OX=10116_GN=Pcsk5_PE=2_SV=3	23.448	725	412	33	57	732	947	1577	1.95e-06	57.8
pvir_s00243g81	0	0.360564	0	0.098566	0	0	0	Others	sp_O60669_MOT2_HUMAN_Monocarboxylate_transporter_2_OS=Homo_sapiens_OX=9606_GN=SLC16A7_PE=1_SV=2	27.16	405	258	10	78	462	15	402	1.37e-29	126
pvir_s01427g11	0	0.358706	0	0	0	0	0		NA
pvir_s00163g247	0	0.348546	0	0	0	0	0	Others	sp_Q5PQZ7_POPD1_DANRE_Blood_vessel_epicardial_substance_OS=Danio_rerio_OX=7955_GN=bves_PE=1_SV=1	38.516	283	166	4	61	337	12	292	6.04e-60	199
pvir_s136476g227	0	0.347056	0.0504	0	0	0	0	Others	sp_Q07263_ACHA3_BOVIN_Neuronal_acetylcholine_receptor_subunit_alpha-3_OS=Bos_taurus_OX=9913_GN=CHRNA3_PE=2_SV=1	32.823	457	267	11	12	446	2	440	2.06e-88	280
pvir_s01850g231	0	0.340204	0	0	0	0.080759	0		NA
pvir_s00246g71	0.092333	0.334965	0.145931	0.071854	0	0	0	Others	sp_Q9Y345_SC6A5_HUMAN_Sodium-_and_chloride-dependent_glycine_transporter_2_OS=Homo_sapiens_OX=9606_GN=SLC6A5_PE=1_SV=3	38.554	415	171	4	2	332	209	623	4.91e-89	292
pvir_s00585g59	0	0.334306	0	0.020952	0.064946	0.099848	0		NA
pvir_s00246g144	0	0.327244	0	0.02237	0	0	0		NA
pvir_s00286g38	0.158201	0.324919	0.165148	0	0	0	0	Others	sp_E3WDQ9_PUM2_XENLA_Pumilio_homolog_2_OS=Xenopus_laevis_OX=8355_GN=pum2_PE=1_SV=1	37.838	185	73	10	10	164	51	223	1.43e-13	71.6
pvir_s00451g182	0	0.322369	0.196637	0	0	0	0.036837	Others	sp_Q8SWR3_SPR_DROME_Sex_peptide_receptor_OS=Drosophila_melanogaster_OX=7227_GN=SPR_PE=1_SV=1	28.44	327	209	7	37	346	86	404	1.04e-33	133
pvir_s00296g19	0	0.321214	0.059363	0.021959	0	0	0.050622	Others	sp_Q60997_DMBT1_MOUSE_Deleted_in_malignant_brain_tumors_1_protein_OS=Mus_musculus_OX=10090_GN=Dmbt1_PE=1_SV=2	31.034	261	146	7	310	551	1126	1371	1.05e-25	118
pvir_s00337g2	0.152606	0.316643	0.160927	0.118946	0	0.028345	0.068383	Others	sp_P53453_DRD2L_TAKRU_D(2)-like_dopamine_receptor_OS=Takifugu_rubripes_OX=31033_GN=d215_PE=3_SV=1	34.28	493	271	7	91	577	16	461	3.53e-80	263
pvir_s00221g85	0	0.313534	0.052815	0	0	0	0.08941	Others	sp_Q708S4_ASI4A_DANRE_Acid-sensing_ion_channel_4-A_OS=Danio_rerio_OX=7955_GN=asic4a_PE=2_SV=1	25.166	453	285	13	25	444	41	472	3.31e-31	129
pvir_s01402g35	0	0.307965	0	0	0	0	0.085469		NA
pvir_s00601g32	0	0.298292	0.013781	0	0	0.029191	0.007875	Others	sp_Q86VW0_SESD1_HUMAN_SEC14_domain_and_spectrin_repeat-containing_protein_1_OS=Homo_sapiens_OX=9606_GN=SESTD1_PE=1_SV=2	33.24	713	403	12	507	1209	1	650	3.31e-105	355
pvir_s00451g225	0	0.294564	0.037427	0.110682	0	0	0.063674	Others	sp_Q1LXZ9_SKR1B_DANRE_SKI_family_transcriptional_corepressor_1_homolog-B_OS=Danio_rerio_OX=7955_GN=skor1b_PE=2_SV=1	66.791	268	83	2	47	308	31	298	7.29e-117	368
pvir_s01055g1	0	0.292341	0.062483	0.023142	0	0.055139	0.044605	Others	sp_P30427_PLEC_RAT_Plectin_OS=Rattus_norvegicus_OX=10116_GN=Plec_PE=1_SV=2	28.994	169	113	3	123	286	839	1005	3.72e-19	98.6
pvir_s00145g465	0	0.288133	0.022724	0.033644	0.026074	0.048099	0.051791	Others	sp_Q8TCU5_NMD3A_HUMAN_Glutamate_receptor_ionotropic,_NMDA_3A_OS=Homo_sapiens_OX=9606_GN=GRIN3A_PE=1_SV=2	32.946	689	404	24	3	655	320	986	2.24e-100	343
pvir_s00373g214	0	0.283909	0.072146	0	0	0	0.040931		NA
pvir_s00150g89	0	0.280357	0	0	0	0	0.150602		NA
pvir_s00068g440	0	0.277896	0.141262	0.052065	0	0.049636	0.03963		NA
pvir_s01701g54	0	0.273133	0	0	0	0	0		NA
pvir_s00079g5	0	0.270303	0	0.058029	0.044962	0	0	Others	sp_Q5THJ4_VP13D_HUMAN_Vacuolar_protein_sorting-associated_protein_13D_OS=Homo_sapiens_OX=9606_GN=VPS13D_PE=1_SV=2	41.845	607	301	14	1	589	1	573	8.84e-133	432
pvir_s136476g180	0	0.269711	0.06855	0.10108	0	0	0.038488	Others	sp_Q6ZUK4_TMM26_HUMAN_Transmembrane_protein_26_OS=Homo_sapiens_OX=9606_GN=TMEM26_PE=1_SV=1	48.547	344	163	4	1	342	1	332	1.45e-96	348
pvir_s00516g19	0	0.261136	0	0	0	0	0	Others	sp_Q63099_KCNB2_RAT_Potassium_voltage-gated_channel_subfamily_B_member_2_OS=Rattus_norvegicus_OX=10116_GN=Kcnb2_PE=1_SV=2	28.916	415	233	8	44	449	88	449	2.5e-48	181
pvir_s00097g86	0	0.259121	0	0.038896	0	0	0	Others	sp_C3ZQF9_QRFPR_BRAFL_QRFP-like_peptide_receptor_OS=Branchiostoma_floridae_OX=7739_GN=QRFPR_PE=3_SV=1	28.016	257	176	4	26	278	96	347	2.02e-31	127
pvir_s00081g44	0	0.258471	0	0	0	0	0.14828	Others	sp_A6QP74_CALRL_BOVIN_Calcitonin_gene-related_peptide_type_1_receptor_OS=Bos_taurus_OX=9913_GN=CALCRL_PE=2_SV=2	26.218	431	221	14	105	458	44	454	4.81e-32	130
pvir_s00124g29	0	0.257976	0	0.096202	0	0	0	Proteinase Inhibitor	sp_P81556_TIMP4_RAT_Metalloproteinase_inhibitor_4_OS=Rattus_norvegicus_OX=10116_GN=Timp4_PE=2_SV=2	29.947	187	109	9	22	194	29	207	3.58e-12	66.6
pvir_s01219g31	0	0.254773	0.047083	0.017426	0	0.016609	0.02682	Others	sp_Q7TN88_PK1L2_MOUSE_Polycystic_kidney_disease_protein_1-like_2_OS=Mus_musculus_OX=10090_GN=Pkd1l2_PE=2_SV=1	25.273	641	430	12	188	818	1807	2408	1.7e-61	232
pvir_s00189g67	0	0.254707	0	0	0	0	0	Others	sp_G3M4F8_OCTB2_CHISP_Octopamine_receptor_beta-2R_OS=Chilo_suppressalis_OX=168631_GN=OA2B2_PE=2_SV=1	48.725	353	151	6	12	347	12	351	3.12e-110	331
pvir_s00278g337	0	0.250449	0	0	0	0	0	Others	sp_Q9UPQ0_LIMC1_HUMAN_LIM_and_calponin_homology_domains-containing_protein_1_OS=Homo_sapiens_OX=9606_GN=LIMCH1_PE=1_SV=4	50.435	115	49	3	27	141	23	129	5.27e-28	111
pvir_s00281g150	0.021215	0.247186	0.112038	0.132707	0.025712	0.047431	0.089382	Others	sp_Q5VT06_CE350_HUMAN_Centrosome-associated_protein_350_OS=Homo_sapiens_OX=9606_GN=CEP350_PE=1_SV=1	46.296	108	53	1	848	955	1316	1418	8.76e-18	93.2
pvir_s00373g113	0	0.23998	0.122016	0.08956	0	0	0.067345	Others	sp_O60290_ZN862_HUMAN_Zinc_finger_protein_862_OS=Homo_sapiens_OX=9606_GN=ZNF862_PE=2_SV=2	28.409	176	115	5	62	233	593	761	2.45e-14	75.1
pvir_s03013g130	0	0.237119	0	0.044463	0	0	0	Others	sp_Q6ZUK4_TMM26_HUMAN_Transmembrane_protein_26_OS=Homo_sapiens_OX=9606_GN=TMEM26_PE=1_SV=1	39.689	257	135	8	67	309	59	309	9.35e-43	156
pvir_s00172g19	0	0.233733	0	0	0	0	0	Lectin-related	sp_Q9I926_FUCL6_ANGJA_Fucolectin-6_OS=Anguilla_japonica_OX=7937_PE=2_SV=1	29.371	143	87	5	13	147	46	182	3.36e-10	58.9
pvir_s136480g28	0	0.231494	0.036058	0.03831	0.042297	0.099878	0.091271	Others	sp_P10394_POL4_DROME_Retrovirus-related_Pol_polyprotein_from_transposon_412_OS=Drosophila_melanogaster_OX=7227_GN=POL_PE=4_SV=1	25.788	349	252	5	312	658	893	1236	5.1e-36	151
pvir_s00451g84	0	0.22864	0	0	0	0	0.026284	Others	sp_Q9QXA6_BAT1_MOUSE_b(0,+)-type_amino_acid_transporter_1_OS=Mus_musculus_OX=10090_GN=Slc7a9_PE=1_SV=1	38.71	465	278	3	47	506	22	484	6.45e-111	341
pvir_s00097g26	0	0.22189	0	0	0	0	0	Others	sp_P70031_CCKAR_XENLA_Cholecystokinin_receptor_OS=Xenopus_laevis_OX=8355_GN=cckar_PE=2_SV=1	27.778	288	177	7	24	281	137	423	4.76e-29	119
pvir_s00373g290	0	0.219565	0	0.082006	0	0	0	Collagen	sp_A6NMZ7_CO6A6_HUMAN_Collagen_alpha-6(VI)_chain_OS=Homo_sapiens_OX=9606_GN=COL6A6_PE=1_SV=2	28.922	204	135	5	48	249	792	987	1.31e-16	82.4
pvir_s00595g2	0	0.216775	0	0	0	0	0	Others	sp_A9ULZ2_BIR7B_XENLA_Baculoviral_IAP_repeat-containing_protein_7-B_OS=Xenopus_laevis_OX=8355_GN=birc7-b_PE=2_SV=2	52.747	91	43	0	59	149	142	232	1.61e-30	115
pvir_s03417g77	0	0.216116	0	0	0	0	0.060869	Others	sp_Q26627_SUREJ_STRPU_Sperm_receptor_for_egg_jelly_OS=Strongylocentrotus_purpuratus_OX=7668_GN=REJ_PE=1_SV=1
pvir_s136474g1	0	0.216116	0	0	0	0	0		NA	23.077	208	125	8	40	247	31	203	8.7e-08	56.2
pvir_s00401g52	0	0.213486	0	0	0.07108	0	0.070464	Others	sp_F4KD71_DUR3_ARATH_Urea-proton_symporter_DUR3_OS=Arabidopsis_thaliana_OX=3702_GN=DUR3_PE=1_SV=1	35.208	409	232	8	1	387	41	438	6.14e-57	209
pvir_s04014g5	0	0.211682	0	0	0	0	0		NA
pvir_s00296g70	0	0.211272	0	0	0	0	0.04016		NA
pvir_s00079g13	0.017901	0.205004	0.012627	0.004686	0.021771	0.004461	0	Others	sp_F4JZY1_CIP1_ARATH_COP1-interactive_protein_1_OS=Arabidopsis_thaliana_OX=3702_GN=CIP1_PE=1_SV=1	24.494	1384	783	48	429	1709	54	1278	7.33e-07	59.3
pvir_s133835g5	0	0.203616	0.069002	0.101742	0	0	0	Others	sp_P32246_CCR1_HUMAN_C-C_chemokine_receptor_type_1_OS=Homo_sapiens_OX=9606_GN=CCR1_PE=1_SV=1	23.653	334	214	10	50	361	37	351	7.04e-06	51.2
pvir_s00439g49	0	0.197496	0	0	0	0	0	Others	sp_Q9N658_GFI1_DROME_Zinc_finger_protein_sens_OS=Drosophila_melanogaster_OX=7227_GN=sens_PE=1_SV=1	79.487	117	24	0	155	271	404	520	1.96e-62	208
pvir_s01693g301	0	0.193421	0.065546	0	0.074876	0	0		NA
pvir_s00019g37	0	0.192818	0.065341	0	0	0	0	Others	sp_O43614_OX2R_HUMAN_Orexin_receptor_type_2_OS=Homo_sapiens_OX=9606_GN=HCRTR2_PE=1_SV=2	23.76	383	206	14	19	380	66	383	1.55e-14	78.2
pvir_s01927g1	0	0.191637	0	0	0	0.054902	0	Potential Foot Protein	sp_Q25464_FP2_MYTGA_Adhesive_plaque_matrix_protein_2_OS=Mytilus_galloprovincialis_OX=29158_GN=FP2_PE=2_SV=1	36.705	346	211	7	36	377	36	377	2.75e-60	211
pvir_s00392g48	0	0.187904	0	0	0	0	0		NA
pvir_s136447g109	0	0.182511	0	0	0	0	0	Others	sp_P58308_OX2R_MOUSE_Orexin_receptor_type_2_OS=Mus_musculus_OX=10090_GN=Hcrtr2_PE=2_SV=2	32.927	164	93	5	9	171	5	152	1.39e-16	79.7
pvir_s00150g4	0	0.180226	0.033304	0.086336	0.019119	0.023509	0	Defence	sp_Q7Z408_CSMD2_HUMAN_CUB_and_sushi_domain-containing_protein_2_OS=Homo_sapiens_OX=9606_GN=CSMD2_PE=1_SV=2	22.807	1140	680	45	198	1202	1964	3038	6e-40	166
pvir_s02139g31	0	0.179472	0.091248	0	0	0	0		NA
pvir_s00047g49	0	0.174438	0.035462	0.052445	0	0.074982	0.040246	Others	sp_P26591_GLRK_LYMST_Glutamate_receptor_OS=Lymnaea_stagnalis_OX=6523_PE=2_SV=1	32.816	451	285	10	189	624	399	846	2.3e-73	257
pvir_s00014g124	0	0.16773	0	0	0	0	0		NA
pvir_s01448g6	0	0.164367	0.085065	0	0	0	0		NA
pvir_s00049g38	0	0.161192	0	0	0	0	0		NA
pvir_s01693g291	0	0.158259	0.053627	0	0	0	0.030253	Others	sp_P34993_SSR2_BOVIN_Somatostatin_receptor_type_2_OS=Bos_taurus_OX=9913_GN=SSTR2_PE=2_SV=1	39.886	351	188	9	18	360	31	366	2.42e-71	233
pvir_s00303g136	0	0.155083	0.05255	0.038799	0	0	0.029656	Others	sp_Q25414_5HTR_LYMST_5-hydroxytryptamine_receptor_OS=Lymnaea_stagnalis_OX=6523_PE=2_SV=1	48.21	419	194	6	62	459	90	506	1.8e-123	372
pvir_s00270g161	0	0.150616	0	0	0	0	0		NA
pvir_s00460g15	0	0.150616	0	0	0	0	0.083688	Lectin-related	sp_Q9I931_FUCL1_ANGJA_Fucolectin-1_OS=Anguilla_japonica_OX=7937_PE=2_SV=1	27.976	168	103	3	46	195	4	171	1.05e-08	55.8
pvir_s00137g567	0.071041	0.146872	0	0	0	0.05245	0		NA
pvir_s00451g826	0	0.141345	0	0	0	0	0.078776		NA
pvir_s01701g40	0	0.139946	0	0.030092	0.023322	0	0	Others	sp_Q6UVM3_KCNT2_HUMAN_Potassium_channel_subfamily_T_member_2_OS=Homo_sapiens_OX=9606_GN=KCNT2_PE=1_SV=1	50.902	998	422	16	1	966	151	1112	0	1021
pvir_s00451g468	0	0.137557	0	0	0	0	0		NA
pvir_s00357g3	0	0.132291	0	0	0	0	0		NA
pvir_s00274g31	0	0.132258	0	0	0	0	0	Others	sp_Q8IZJ3_CPMD8_HUMAN_C3_and_PZP-like_alpha-2-macroglobulin_domain-containing_protein_8_OS=Homo_sapiens_OX=9606_GN=CPAMD8_PE=1_SV=2	26.613	124	86	3	66	188	970	1089	1.22e-06	54.3
pvir_s00451g442	0	0.131835	0	0	0	0	0	Others	sp_Q9VZW5_FMAR_DROME_FMRFamide_receptor_OS=Drosophila_melanogaster_OX=7227_GN=FMRFaR_PE=2_SV=1	23.224	366	228	10	31	375	122	455	2.15e-09	62.4
pvir_s00281g63	0	0.128545	0	0	0	0	0	Others	sp_P49286_MTR1B_HUMAN_Melatonin_receptor_type_1B_OS=Homo_sapiens_OX=9606_GN=MTNR1B_PE=1_SV=1	30.476	315	186	9	38	338	37	332	1.12e-37	142
pvir_s136446g207	0	0.124328	0	0	0	0	0	Others	sp_A2VE04_FRRS1_BOVIN_Ferric-chelate_reductase_1_OS=Bos_taurus_OX=9913_GN=FRRS1_PE=2_SV=1	29.101	189	102	9	5	192	6	163	4.45e-12	68.2
pvir_s133793g46	0	0.123166	0	0	0	0	0	Others	sp_O15973_OPSD1_MIZYE_Rhodopsin,_GQ-coupled_OS=Mizuhopecten_yessoensis_OX=6573_GN=SCOP1_PE=1_SV=1	31.579	342	210	7	23	345	54	390	4.01e-52	184
pvir_s00378g139	0	0.120642	0	0	0	0	0	Others	sp_P34056_AP2A_MOUSE_Transcription_factor_AP-2-alpha_OS=Mus_musculus_OX=10090_GN=Tfap2a_PE=1_SV=2	71.56	218	60	1	177	394	196	411	1.12e-107	327
pvir_s00301g112	0	0.116608	0	0.043836	0	0	0		NA
pvir_s00278g251	0	0.115936	0.023568	0	0	0	0.013425	Others	sp_P42261_GRIA1_HUMAN_Glutamate_receptor_1_OS=Homo_sapiens_OX=9606_GN=GRIA1_PE=1_SV=2	38.713	886	497	13	30	898	25	881	0	632
pvir_s00145g183	0.017652	0.110123	0	0.041444	0	0	0.031929	Others	sp_Q24746_NEUR_DROVI_Protein_neuralized_OS=Drosophila_virilis_OX=7244_GN=neur_PE=4_SV=1	33.766	154	99	3	1	153	98	249	3.73e-22	106
pvir_s00246g48	0	0.107712	0	0	0	0	0	Others	sp_Q8SWR3_SPR_DROME_Sex_peptide_receptor_OS=Drosophila_melanogaster_OX=7227_GN=SPR_PE=1_SV=1	23.62	326	230	8	33	348	91	407	2.33e-13	75.1
pvir_s00194g37	0	0.103388	0	0	0	0	0	Biomineralization	sp_C7G0B5_PIF_PINFU_Protein_PIF_OS=Pinctada_fucata_OX=50426_PE=1_SV=1	29.927	274	158	6	96	340	258	526	9.58e-32	132
pvir_s09247g31	0	0.102171	0	0	0	0	0		NA
pvir_s00203g130	0	0.096442	0	0	0	0	0	Others	sp_P72298_OCCT_RHIML_Octopine-binding_periplasmic_protein_OS=Rhizobium_meliloti_OX=382_GN=occT_PE=3_SV=1	22.749	211	130	4	21	208	22	222	6.85e-06	50.1
pvir_s01329g35	0	0.095109	0	0	0	0	0		NA
pvir_s136435g34	0	0.093879	0	0	0	0	0		NA
pvir_s00383g78	0	0.090922	0	0	0	0	0	Others	sp_Q3ZBG9_PLS2_BOVIN_Phospholipid_scramblase_2_OS=Bos_taurus_OX=9913_GN=PLSCR2_PE=2_SV=1	28.879	232	156	7	60	289	66	290	1.75e-24	103
pvir_s00037g88	0	0.090254	0.045873	0	0	0	0.025943	Others	sp_P06868_PLMN_BOVIN_Plasminogen_OS=Bos_taurus_OX=9913_GN=PLG_PE=1_SV=2	30.846	402	203	15	20	382	199	564	1.25e-40	159
pvir_s00137g40	0	0.090128	0	0	0	0	0	Others	sp_P30308_MPI1A_XENLA_M-phase_inducer_phosphatase_1-A_OS=Xenopus_laevis_OX=8355_GN=cdc25-1-a_PE=2_SV=1	54.348	184	74	4	106	283	362	541	6.31e-61	205
pvir_s00018g31	0	0.089736	0	0	0	0	0.050865	Others	sp_O88854_GALR2_MOUSE_Galanin_receptor_type_2_OS=Mus_musculus_OX=10090_GN=Galr2_PE=2_SV=2	31.858	226	140	4	9	230	89	304	4.85e-34	130
pvir_s00409g181	0	0.087085	0	0	0	0	0	Others	sp_Q05470_PKSL_BACSU_Polyketide_synthase_PksL_OS=Bacillus_subtilis_(strain_168)_OX=224308_GN=pksL_PE=1_SV=3	40.824	267	154	2	20	286	2854	3116	1.42e-64	223
pvir_s23267g1	0	0.08526	0	0	0	0	0	Others	sp_P24733_MYS_ARGIR_Myosin_heavy_chain,_striated_muscle_OS=Argopecten_irradians_OX=31199_PE=1_SV=1	79.931	289	58	0	1	289	657	945	7.82e-156	481
pvir_s00270g75	0	0.082024	0	0	0	0	0	Others	sp_P78363_ABCA4_HUMAN_Retinal-specific_phospholipid-transporting_ATPase_ABCA4_OS=Homo_sapiens_OX=9606_GN=ABCA4_PE=1_SV=3	20.814	221	163	6	70	285	43	256	5.94e-07	57.4
pvir_s00079g171	0	0.081249	0	0	0	0	0.045846		NA
pvir_s00137g232	0	0.080933	0	0	0	0	0	Others	sp_Q5PR73_DIRA2_MOUSE_GTP-binding_protein_Di-Ras2_OS=Mus_musculus_OX=10090_GN=Diras2_PE=1_SV=1	35.119	168	107	1	1	168	1	166	2.82e-34	127
pvir_s00101g99	0	0.077583	0	0	0	0	0	Protein Processing	sp_Q9VUL9_FUCTA_DROME_Glycoprotein_3-alpha-L-fucosyltransferase_A_OS=Drosophila_melanogaster_OX=7227_GN=FucTA_PE=2_SV=2	32.849	344	198	15	1	326	159	487	2.67e-38	145
pvir_s00254g43	0	0.07351	0	0	0.042804	0.026328	0	Defense	sp_Q7Z408_CSMD2_HUMAN_CUB_and_sushi_domain-containing_protein_2_OS=Homo_sapiens_OX=9606_GN=CSMD2_PE=1_SV=2	29.231	195	121	5	367	553	2887	3072	1.35e-08	62
pvir_s00693g82	0.010501	0.065561	0.011105	0.041148	0.012758	0	0	Others	sp_Q96M86_DNHD1_HUMAN_Dynein_heavy_chain_domain-containing_protein_1_OS=Homo_sapiens_OX=9606_GN=DNHD1_PE=2_SV=2	22.757	1226	774	26	541	1716	654	1756	7.28e-73	276
pvir_s02454g6	0	0.0614	0	0	0	0	0	Others	sp_Q9QY94_GLNA_ACOCA_Glutamine_synthetase_OS=Acomys_cahirinus_OX=10068_GN=GLUL_PE=2_SV=3	36.364	363	207	7	19	379	23	363	4.4e-68	223
pvir_s00097g227	0	0.060498	0	0	0	0	0	Others	sp_Q8N0N9_ODH_HALDH_Opine_dehydrogenase_OS=Haliotis_discus_hannai_OX=42344_GN=tadh_PE=2_SV=1	46.944	409	206	5	1	403	1	404	3.48e-127	375
pvir_s00399g64	0	0.05911	0	0	0	0	0	Others	sp_Q03412_UNC7_CAEEL_Innexin_unc-7_OS=Caenorhabditis_elegans_OX=6239_GN=unc-7_PE=2_SV=1	39.791	382	217	4	20	394	128	503	2.04e-101	313
pvir_s07939g6	0	0.056984	0	0	0	0	0	Others	sp_Q0AMI4_RNH_MARMM_Ribonuclease_H_OS=Maricaulis_maris_(strain_MCS10)_OX=394221_GN=rnhA_PE=3_SV=1	40.741	108	62	2	64	171	43	148	3.31e-17	81.6
pvir_s01850g372	0	0.050802	0	0	0	0	0		NA
pvir_s00319g110	0	0.038542	0	0	0	0	0	Others	sp_Q8BYF6_SC5A8_MOUSE_Sodium-coupled_monocarboxylate_transporter_1_OS=Mus_musculus_OX=10090_GN=Slc5a8_PE=1_SV=1	36.049	577	332	11	8	555	6	574	2.79e-107	338
pvir_s00346g148	0	0.031086	0	0	0	0	0	Potential Foot Protein	sp_P22105_TENX_HUMAN_Tenascin-X_OS=Homo_sapiens_OX=9606_GN=TNXB_PE=1_SV=5	31.633	686	365	36	524	1196	156	750	1.29e-82	304
pvir_s00246g129	0	0.025109	0	0	0	0	0.014528	Others	sp_Q0EEE2_PTHD3_MOUSE_Patched_domain-containing_protein_3_OS=Mus_musculus_OX=10090_GN=Ptchd3_PE=1_SV=1	29.384	844	565	13	7	832	76	906	3.05e-118	384
