# Supplementary material for: Genomics and Transcriptomics of the green mussel explain the durability of its byssus
Source: Sci Rep. 2021 Mar 16;11:5992. doi: 10.1038/s41598-021-84948-6 (PMC7971044; doi:10.1038/s41598-021-84948-6)
Supplement: Supplementary file 6 — Supplementary Information Table S5. [file 41598_2021_84948_MOESM6_ESM.xlsx]

## Sheet: Sheet1
Supplementary Table S5
for
Genomics of the green mussel explain the durability of its byssus
Koji Inoue, Yuki Yoshioka, Hiroyuki Tanaka, Azusa Kinjo, Mieko Sassa, Ikuo Ueda, Chuya Shinzato, Atsushi Toyoda, Takehiko Itoh
Table S5 Genes of Perna viridis annotated to be superoxide dismutase
Gene Name	TPM in Aductor Muscle	TPM in Foot	TPM in Gill	TPM in Gonad	TPM in Digestive tract	TPM in Kidney	TPM in Mantle	SwissProt Annotation	Percentage of identical matches	Alignment length	Number of mismatches	Number of gap openings	Start of alignment in query	End of alignment in query	Start of alignment in subject	End of alignment in subject	E-value	Bit-score
pvir_s00007g192	68.5171	36.6092	48.0378	113.069	199.779	37.2872	32.9476	sp_P07895_SODM_RAT_Superoxide_dismutase_[Mn],_mitochondrial_OS=Rattus_norvegicus_OX=10116_GN=Sod2_PE=1_SV=2	70	220	64	1	8	225	2	221	2.41e-115	331
pvir_s00007g27	0.235423	10.4811	0	0.180351	0.139893	0.168123	0.070348	sp_P51547_SODE_HAECO_Extracellular_superoxide_dismutase_[Cu-Zn]_OS=Haemonchus_contortus_OX=6289_GN=SOD_PE=2_SV=1	53.425	146	60	4	49	192	41	180	3.6e-41	140
pvir_s00007g29	0	163.087	0	0	0	0	0	sp_P51547_SODE_HAECO_Extracellular_superoxide_dismutase_[Cu-Zn]_OS=Haemonchus_contortus_OX=6289_GN=SOD_PE=2_SV=1	45.304	181	90	5	1	178	3	177	8.19e-41	139
pvir_s00007g6	93.4015	136.252	154.68	361.604	276.287	111.439	100.409	sp_P28755_SODC_CERCA_Superoxide_dismutase_[Cu-Zn]_OS=Ceratitis_capitata_OX=7213_GN=Sod1_PE=3_SV=2	69.737	152	44	1	4	155	3	152	5.97e-72	216
pvir_s00097g296	0.290504	1.18891	0.09999	3.49967	1.38737	0.346938	0.467728	sp_O65199_SODCP_VITVI_Superoxide_dismutase_[Cu-Zn],_chloroplastic_OS=Vitis_vinifera_OX=29760_GN=SODCP_PE=2_SV=1	38.764	178	104	2	50	227	36	208	1.04e-39	139
pvir_s00097g297	24.1507	7.20057	3.60825	18.898	135.589	12.9581	22.8199	sp_O09164_SODE_MOUSE_Extracellular_superoxide_dismutase_[Cu-Zn]_OS=Mus_musculus_OX=10090_GN=Sod3_PE=1_SV=1	37.245	196	112	5	117	310	59	245	2.15e-33	127
pvir_s00097g298	0	0	2.16428	0.591883	0	0.050137	0.213098	sp_Q08420_SODE_RAT_Extracellular_superoxide_dismutase_[Cu-Zn]_OS=Rattus_norvegicus_OX=10116_GN=Sod3_PE=1_SV=2	30.108	186	105	5	104	271	54	232	3.12e-14	73.9
pvir_s00145g440	0	0	0	0.040389	0	0.037627	0	sp_P10792_SODCP_PETHY_Superoxide_dismutase_[Cu-Zn],_chloroplastic_OS=Petunia_hybrida_OX=4102_GN=SODCP_PE=2_SV=1	45.578	147	70	4	131	277	78	214	4.38e-29	115
pvir_s00145g444	0.03061	0.094872	0.223856	0.574076	0.037198	0.200504	0.09584	sp_P07632_SODC_RAT_Superoxide_dismutase_[Cu-Zn]_OS=Rattus_norvegicus_OX=10116_GN=Sod1_PE=1_SV=2 40.411	40.411	146	80	3	273	418	15	153	1.68e-24	103
pvir_s00246g23	49.0263	63.7642	12.4252	1454.53	136.334	318.081	176.068	sp_Q7M1R5_SODC_SOYBN_Superoxide_dismutase_[Cu-Zn]_OS=Glycine_max_OX=3847_GN=SOD1_PE=3_SV=1	30.282	142	73	3	254	375	14	149	1.31e-09	60.5
pvir_s00451g515	0	2.48447	0.225078	2.66822	0.196567	0.274627	0.621317	sp_Q5AD07_SOD5_CANAL_Cell_surface_Cu-only_superoxide_dismutase_5_OS=Candida_albicans_(strain_SC5314_/_ATCC_MYA-2876)_OX=237561_GN=SOD5_PE=1_SV=1	32.759	174	92	10	533	700	12	166	3.97e-08	58.5
pvir_s136464g5	2.81488	3.96403	4.18349	9.75772	6.52592	4.29344	2.72057	sp_P0C0F9_SODM_XANC8_Superoxide_dismutase_[Mn]_OS=Xanthomonas_campestris_pv._campestris_(strain_8004)_OX=314565_GN=sodA_PE=3_SV=1	48.768	203	94	4	32	234	3	195	3.19e-60	191
